# Supplementary material for: Regulation of kinesin-2 motility by its β-hairpin motif
Source: Nat Struct Mol Biol. 2025 Jul 29;32(10):1989–98. doi: 10.1038/s41594-025-01630-5 (PMC12527917; doi:10.1038/s41594-025-01630-5)
Supplement: Supplementary file 3 — Numerical source data. [file 41594_2025_1630_MOESM3_ESM.xlsx]

## Sheet: Figure 1
Figure 1e					Figure 1g
Size exclusion chromatography Kif3AB					Mass photometry Kif3AB
Elution volume (ml)	Absorbance 280nm (AU)				Mass (kDa)	Exp 1
1.2009	0.0271				0	0
1.2049	0.0268				5	0
1.2089	0.0266				10	0
1.2129	0.0264				15	0
1.2169	0.0264				20	0
1.2209	0.0263				25	0
1.2249	0.0261				30	0
1.2289	0.0259				35	0
1.2328	0.0259				40	4
1.2368	0.0258				45	3
1.2408	0.0258				50	7
1.2448	0.0257				55	10
1.2488	0.0256				60	14
1.2528	0.0256				65	15
1.2568	0.0257				70	22
1.2608	0.0258				75	21
1.2648	0.0258				80	46
1.2688	0.0258				85	59
1.2727	0.0258				90	54
1.2767	0.0257				95	65
1.2807	0.0256				100	46
1.2847	0.0257				105	31
1.2887	0.0257				110	13
1.2927	0.0257				115	8
1.2967	0.0256				120	12
1.3007	0.0256				125	6
1.3047	0.0255				130	12
1.3086	0.0255				135	7
1.3126	0.0255				140	27
1.3166	0.0257				145	42
1.3206	0.0259				150	68
1.3246	0.0258				155	119
1.3286	0.0257				160	176
1.3326	0.0257				165	218
1.3366	0.0257				170	268
1.3406	0.0257				175	273
1.3446	0.0257				180	254
1.3485	0.0257				185	215
1.3525	0.0258				190	164
1.3565	0.0261				195	97
1.3605	0.0263				200	49
1.3645	0.0266				205	40
1.3685	0.0269				210	11
1.3725	0.0273				215	10
1.3765	0.0278				220	7
1.3805	0.0283				225	1
1.3845	0.0292				230	3
1.3884	0.03				235	7
1.3924	0.0311				240	3
1.3964	0.0322				245	5
1.4004	0.0335				250	3
1.4044	0.035				255	0
1.4084	0.0366				260	2
1.4124	0.0384				265	5
1.4164	0.0403				270	7
1.4204	0.0422				275	2
1.4244	0.0444				280	2
1.4283	0.0466				285	3
1.4323	0.0488				290	0
1.4363	0.0511				295	1
1.4403	0.0534				300	1
1.4443	0.0559
1.4483	0.0585
1.4523	0.0615
1.4563	0.065
1.4603	0.0686
1.4642	0.075
1.4682	0.0814
1.4722	0.0916
1.4762	0.1051
1.4802	0.1191
1.4842	0.1485
1.4882	0.1779
1.4922	0.2197
1.4962	0.2726
1.5002	0.326
1.5041	0.4014
1.5081	0.4768
1.5121	0.554
1.5161	0.6329
1.5201	0.7117
1.5241	0.7785
1.5281	0.8453
1.5321	0.898
1.5361	0.9365
1.5401	0.975
1.544	0.9859
1.548	0.9965
1.552	0.9968
1.556	0.9862
1.56	0.9756
1.564	0.951
1.568	0.9261
1.572	0.8982
1.576	0.8669
1.58	0.8355
1.5839	0.8007
1.5879	0.7657
1.5919	0.7311
1.5959	0.6971
1.5999	0.6631
1.6039	0.629
1.6079	0.5949
1.6119	0.5623
1.6159	0.5315
1.6199	0.5006
1.6238	0.4723
1.6278	0.4442
1.6318	0.4175
1.6358	0.3929
1.6398	0.3683
1.6438	0.3464
1.6478	0.3248
1.6518	0.3047
1.6558	0.2868
1.6597	0.2689
1.6637	0.2535
1.6677	0.2382
1.6717	0.2241
1.6757	0.2117
1.6797	0.1993
1.6837	0.1884
1.6877	0.1776
1.6917	0.1675
1.6957	0.1584
1.6996	0.1493
1.7036	0.1411
1.7076	0.133
1.7116	0.1253
1.7156	0.1182
1.7196	0.1111
1.7236	0.1044
1.7276	0.0978
1.7316	0.0915
1.7356	0.0857
1.7395	0.08
1.7435	0.0747
1.7475	0.0695
1.7515	0.0648
1.7555	0.0607
1.7595	0.0566
1.7635	0.0532
1.7675	0.0498
1.7715	0.0467
1.7755	0.0441
1.7794	0.0415
1.7834	0.0394
1.7874	0.0374
1.7914	0.0355
1.7954	0.0339
1.7994	0.0323
1.8034	0.031
1.8074	0.0299
1.8114	0.0288
1.8153	0.0281
1.8193	0.0273
1.8233	0.0266
1.8273	0.0258
1.8313	0.0252
1.8353	0.0247
1.8393	0.0243
1.8433	0.0242
1.8473	0.0242
1.8513	0.0243
1.8552	0.0248
1.8592	0.0253
1.8632	0.0258
1.8672	0.0262
1.8712	0.0265
1.8752	0.0266
1.8792	0.0267
1.8832	0.0267
1.8872	0.0267
1.8912	0.0266
1.8951	0.0267
1.8991	0.0267
1.9031	0.0268
1.9071	0.027
1.9111	0.0271
1.9151	0.0273
1.9191	0.0274
1.9231	0.0276
1.9271	0.0278
1.9311	0.028
1.935	0.0282
1.939	0.0284
1.943	0.0285
1.947	0.0284
1.951	0.0284
1.955	0.0282
1.959	0.0281
1.963	0.0279
1.967	0.0278
1.971	0.0276
1.9749	0.0273
1.9789	0.027
1.9829	0.0269
1.9869	0.0269
1.9909	0.0269
1.9949	0.0269
1.9989	0.0269

## Sheet: Figure 2
Figure 2b					Figure 2c
Microtubule gliding (nm.s-1)										Velocity (nm.s-1)
Replicate 1	Replicate 2	Replicate 3			Kif3AB	Kif3AΔ38B	Kif3AΔ59B	Kif3AΔ89B	Kif3AΔ103B	Kif3AΔ103B Δ39	Kif3AΔ103BΔ90	Kif3AΔ103BΔ114	Kif3AΔ103BΔ156
579.6	311.165	407.588						976.4	964.8	984.3	937.3	950.8	900.9	Replicate 1 average
430.2	375.778	449.684						974.3	889.4	972.1	934	975.7	851.3	Replicate 2 average
289.8	497.797	270.67						885.4	944.5	1013	946.5	924.3	956.3	Replicate 3 average
453.6	265.892	154.405
294.3	427.587	276.622
300.6	578.822	457.571								Run length (µm)
433.8	307.781	353.175			Kif3AB	Kif3AΔ38B	Kif3AΔ59B	Kif3AΔ89B	Kif3AΔ103B	Kif3AΔ103B Δ39	Kif3AΔ103BΔ90	Kif3AΔ103BΔ114	Kif3AΔ103BΔ156
538.2	544.603	436.497						0.3183	0.2598	0.2245	0.1745	0.188	0.213	Replicate 1 average
458.1	308.311	413.088						0.2601	0.2931	0.2812	0.2082	0.2183	0.2637	Replicate 2 average
555.3	582.832	256.379						0.2449	0.2545	0.3372	0.2267	0.2243	0.5163	Replicate 3 average
405	512.701	292.991
500.4	491.662	333.292							Landing rate (μm.nM.min)-1
458.1	360.188	446.584			Kif3AB	Kif3AΔ38B	Kif3AΔ59B	Kif3AΔ89B	Kif3AΔ103B	Kif3AΔ103B Δ39	Kif3AΔ103BΔ90	Kif3AΔ103BΔ114	Kif3AΔ103BΔ156
558.9	474.234	513.944						0.7	0.48	0.51	3.3	2.7	2.3	Replicate 1 average
480.6	543.207	389.277						0.53	0.95	0.82	4	3.9	3.5	Replicate 2 average
295.2	515.898	465.906						0.42	0.37	0.35	2.7	3.8	2.5	Replicate 3 average
380.7	323.636	403.281
542.7	381.897	481.352
711.9	615.873	476.228
641.7	547.692	419.752
449.1	569.912	551.38
423	489.538	536.397
251.1	545.434	457.361
417.6	541.071	399.152
637.2	552.995	482.282
637.2		196.737
621.9		248.537
313.2		428.121
559.8
626.4
478.8
354.6
517.5
	Average
472.6	466.7	392.8

## Sheet: Figure 3
Figure 3a																					Figure 3b
Cilia length (µm) Control				Cilia length (µm) Kif3B KO				Cilia length (µm) Kif3B KO + Kif3BWT				Cilia length (µm) Kif3B KO + Kif3BΔC156				Cilia length (µm) Kif3B KO + Kif3BKKK					Relative fluorescence of mScKif3B (AU) in Kif3B KO + Kif3BWT				Relative fluorescence of mScKif3B (AU) in Kif3B KO + Kif3BKKK
Replicate 1	Replicate 2	Replicate 3		Replicate 1	Replicate 2	Replicate 3		Replicate 1	Replicate 2	Replicate 3		Replicate 1	Replicate 2	Replicate 3		Replicate 1	Replicate 2	Replicate 3			Distance from tip (µm)	Average	Standard deviation		Distance from tip (µm)	Average	Standard deviation
2.93922	2.02475	3.76372		0.268869	0.330813	0.199538		3.43131	2.7566	2.49111		0.1691	0.393647	0.600661		3.10672	2.28116	4.4201			0	0.431851	0.252669		0	1.30772	0.956368
4.02191	2.78072	2.44634		0.546994	0.425064	0.26789		1.9297	3.76782	3.29585		0.296637	0.448471	0.317463		4.66582	3.85868	2.69439			-0.089	0.608175	0.316005		-0.089	2.15131	1.56603
1.05696	2.73711	1.94892		0.189125	0.3026	0.2225		2.49983	3.65665	4.2421		0.31328	0.229353	0.33375		5.05262	2.20079	3.53161			-0.178	0.801563	0.401433		-0.178	3.32063	2.50964
3.83679	4.01443	4.05769		0.593363	0.338289	0.880566		4.18674	2.53472	2.27787		0.135814	0.582861	0.370329		3.1822	3.68745	3.42561			-0.267	0.942278	0.474201		-0.267	4.41075	3.49858
3.76052	3.63663	2.6053		0.827522	0.399165	0.299307		2.68798	2.74378	3.73675		0.160467	0.234693	0.374334		2.79469	3.17908	3.83163			-0.356	1	0.509284		-0.356	4.99097	4.22085
3.05136	2.14802	3.45756		0.399165	0.335619	0.179424		3.63396	3.79318	3.44038		0.135814	0.22695	0.356		4.07451	3.25909	4.19822			-0.445	0.988674	0.520132		-0.445	4.9157	4.39645
1.80002	3.30243	5.11599		0.125846	0.334462	0.273497		2.15451	3.22687	0.905486		0.385993	0.539963	0.382789		4.57576	3.13325	3.49014			-0.534	0.957945	0.518283		-0.534	4.44881	4.23084
3.4225	4.72777	2.38912		0.26789	0.362141	0.356		2.91956	3.45525	3.02075		0.210841	0.330813	0.389197		3.38058	2.16492	1.80216			-0.623	0.922469	0.507569		-0.623	3.83788	3.76812
4.24655	2.39633	4.0916		0.268602	0.518069	0.338289		2.49859	3.22616	2.88387		0.133945	0.358759	0.48594		2.61909	1.54317	4.20383			-0.712	0.889093	0.491791		-0.712	3.26872	3.26217
1.99832	1.51247	3.26541		0.388218	0.401123	0.22695		2.47812	3.29887	4.48765		0.178	0.632879	0.189926		3.0009	2.85645	2.31115			-0.801	0.858295	0.470052		-0.801	2.79364	2.75573
2.85236	4.13254	4.20178		0.243326	0.229086	0.341493		3.4095	2.82584	3.14508		0.331703	0.216003	0.296637		1.65237	2.9232	3.34774			-0.89	0.828832	0.451138		-0.89	2.40112	2.25223
4.74023	2.90345	4.38975		0.192863	1.17026	0.351817		2.48123	3.92944	3.56472		1.13297	0.236562	0.220275		4.03953	2.86393	3.16119			-0.979	0.806747	0.432234		-0.979	2.0979	1.83179
1.39151	3.34426	4.77538		0.358759	0.588824	0.278748		2.74832	2.61126	2.72349		0.599059	0.37825	0.29014		1.64864	2.45818	2.0025			-1.068	0.790396	0.420282		-1.068	1.86102	1.4888
3.38752	3.51488	3.25731		0.39427	0.440995	0.189926		3.26523	2.56783	2.65033		0.318531	0.507389	0.229086		3.46379	3.20783	2.2727			-1.157	0.777933	0.405689		-1.157	1.67284	1.2184
3.02128	3.18193	4.27778		0.55625	0.36223	0.296815		3.83474	1.96414	2.72509		0.513708	0.267445	0.173817		3.91306	2.11339	3.18923			-1.246	0.768289	0.398998		-1.246	1.53199	1.02295
2.17276	2.54487	5.06624		0.267445	0.666699	0.570668		2.54424	2.77724	4.11438		0.26789	0.231667	0.549575		3.48043	2.57077	2.53632			-1.335	0.768568	0.407836		-1.335	1.42319	0.88045
4.57202	2.35111	3.24049		0.183518	0.451853	0.326363		2.38858	2.69661	2.8399		0.29014	0.440995	0.212354		1.79326	4.10424	1.78472			-1.424	0.777647	0.455019		-1.424	1.33254	0.787763
4.86207	2.0146	4.08474		1.05518	0.216003	0.385637		3.36509	3.16831	2.63129		0.252137	0.11125	0.281418		2.6223	3.38147	2.99521			-1.513	0.792628	0.530569		-1.513	1.25555	0.728402
3.009	3.56819	4.0997		0.566752	0.199004	0.599059		2.64526	2.13208	4.64954		0.267267	0.443309	0.63012		2.61473	1.34132	2.23257			-1.602	0.801264	0.588694		-1.602	1.18533	0.698855
3.21415	2.31409	4.97359		0.231667	0.283198	0.576008		3.15736	3.25233	4.54069		0.239677	0.160467	0.471967		6.04372	3.03125	3.7639			-1.691	0.79253	0.57769		-1.691	1.12551	0.680719
2.20204	2.34426	3.44243		0.371753	0.284978	0.207637		4.13877	3.23907	2.7914		0.341493	0.377627	0.409044		2.26407	2.79656	2.36606			-1.78	0.768742	0.520044		-1.78	1.06852	0.663235
3.31534	4.16342	3.25829		0.318531	0.142489	0.29815		2.87808	2.18308	4.13975		0.318531	0.165362	0.523676		3.17071	2.65069	3.27262			-1.869	0.753183	0.492801		-1.869	1.01907	0.64772
3.03579	2.59106	3.61963		0.490034	0.408421	0.398008		3.21806	3.30911	3.08421		0.84728	0.278748	0.366947		2.60637	3.67695	2.41172			-1.958	0.751226	0.509375		-1.958	0.981769	0.653497
3.31418	2.9394	3.71335		0.445	0.445534	0.236562		3.58741	2.82673	2.05875		0.41029	0.588824	0.358759		1.975	2.9071	2.49645			-2.047	0.743234	0.542079		-2.047	0.972343	0.665608
3.19973	2.82602	3.31294		0.226416	1.15549	0.25365		2.91039		2.2946		0.236562	0.789163	0.330813			2.2088				-2.136	0.766808	0.620064		-2.136	0.984661	0.683893
4.54843	1.80447	2.08029			0.251692					2.19794				0.223924			3.32468				-2.225	0.802021	0.709603		-2.225	1.02224	0.77524
3.22491		6.29924								3.6134											-2.314	0.855612	0.766998		-2.314	1.07897	0.970679
3.95827		3.00802								2.62408											-2.403	0.94252	0.825351		-2.403	1.14912	1.16686
4.23426		3.84453								2.12087											-2.492	1.04019	0.902078		-2.492	1.20186	1.19338
		3.39197
		5.60709
	Average				Average				Average				Average				Average
3.25483	2.91612	3.77697		0.397956	0.424773	0.34218		2.9997	2.99762	3.07901		0.339485	0.366858	0.360344		3.2392	2.83555	2.98924

## Sheet: Figure 4
Figure 4a										Figure 4g
Size exclusion chromatography Kif3AB + Kap3			Size exclusion chromatography Kif3AB			Size exclusion chromatography Kap3						Fraction Kif3AB bound by Kap3
Elution volume (ml)	Normalised absorbance 280nm		Elution volume (ml)	Normalised absorbance 280nm		Elution volume (ml)	Normalised absorbance 280nm			WT	ΔInt3	ΔInt2+3	ΔInt1	ΔInt1-3
1.19772	-0.00868		1.1991	0.0311		1.19733	-0.00249			0.8405	0.5986	0.4453	0.2084	0.02105	Replicate 1 average
1.20171	-0.00873		1.2018	0.031		1.20132	-0.0025			0.8595	0.4997	0.6127	0.1967	0	Replicate 2 average
1.2057	-0.00975		1.2044	0.0309		1.20531	-0.00213			0.7635	0.7499	0.4351	0.3663	0	Replicate 3 average
1.2097	-0.01078		1.2071	0.0309		1.2093	-0.00176
1.21369	-0.01079		1.2097	0.0308		1.21329	-0.00224
1.21768	-0.01078		1.2124	0.0307		1.21728	-0.00289
1.22167	-0.0106		1.215	0.0305		1.22127	-0.00315
1.22567	-0.01026		1.2177	0.0303		1.22526	-0.00258
1.22966	-0.00991		1.2203	0.0302		1.22925	-0.00201
1.23365	-0.00896		1.223	0.0299		1.23325	-0.00183
1.23764	-0.00795		1.2257	0.0297		1.23724	-0.00174
1.24164	-0.00703		1.2283	0.0295		1.24123	-0.00164
1.24563	-0.00625		1.231	0.0293		1.24522	-0.00155
1.24962	-0.00546		1.2336	0.0291		1.24921	-0.00145
1.25361	-0.00414		1.2363	0.0288		1.2532	-0.00121
1.25761	-0.00277		1.2389	0.0286		1.25719	-0.00092
1.2616	-0.00114		1.2416	0.0284		1.26118	-0.0009
1.26559	0.00085		1.2442	0.0282		1.26517	-0.00148
1.26958	0.00283		1.2469	0.028		1.26917	-0.00206
1.27357	0.00519		1.2495	0.0278		1.27316	-0.002
1.27757	0.00758		1.2522	0.0277		1.27715	-0.00176
1.28156	0.00966		1.2548	0.0276		1.28114	-0.00137
1.28555	0.01129		1.2575	0.0275		1.28513	-0.00059
1.28954	0.01292		1.2601	0.0275		1.28912	0.0002
1.29354	0.01772		1.2628	0.0272		1.29311	0.00035
1.29753	0.02285		1.2654	0.027		1.2971	0.00032
1.30152	0.02767		1.2681	0.0267		1.30109	0.00024
1.30551	0.03199		1.2708	0.0265		1.30509	9e-05
1.30951	0.0363		1.2734	0.0265		1.30908	-6e-05
1.3135	0.03883		1.2761	0.0265		1.31307	-0.0002
1.31749	0.04115		1.2787	0.0264		1.31706	-0.00033
1.32148	0.04408		1.2814	0.0264		1.32105	-0.00048
1.32547	0.04793		1.284	0.0263		1.32504	-0.00073
1.32947	0.05178		1.2867	0.0262		1.32903	-0.00098
1.33346	0.05469		1.2893	0.0262		1.33302	-0.00053
1.33745	0.05748		1.292	0.026		1.33701	0.00015
1.34144	0.06079		1.2946	0.0259		1.34101	0.00065
1.34544	0.06494		1.2973	0.0258		1.345	0.00065
1.34943	0.06906		1.2999	0.0257		1.34899	0.00065
1.35342	0.07305		1.3026	0.0255		1.35298	0.00111
1.35741	0.077		1.3052	0.0253		1.35697	0.00173
1.36141	0.08085		1.3079	0.0251		1.36096	0.00239
1.3654	0.08452		1.3105	0.0249		1.36495	0.00324
1.36939	0.08818		1.3132	0.0248		1.36894	0.00408
1.37338	0.09397		1.3159	0.0247		1.37293	0.0042
1.37738	0.10007		1.3185	0.0245		1.37693	0.00406
1.38137	0.10595		1.3212	0.0244		1.38092	0.00408
1.38536	0.11139		1.3238	0.0244		1.38491	0.0047
1.38935	0.11683		1.3265	0.0243		1.3889	0.00533
1.39335	0.12572		1.3291	0.0242		1.39289	0.00538
1.39734	0.13519		1.3318	0.0241		1.39688	0.00521
1.40133	0.14427		1.3344	0.024		1.40087	0.00528
1.40532	0.15263		1.3371	0.024		1.40486	0.00618
1.40932	0.16098		1.3397	0.0239		1.40885	0.0071
1.41331	0.17159		1.3424	0.0238		1.41284	0.00767
1.4173	0.18263		1.345	0.0237		1.41684	0.00811
1.42129	0.19388		1.3477	0.0236		1.42083	0.00878
1.42528	0.20553		1.3503	0.0235		1.42482	0.01036
1.42928	0.21718		1.353	0.0233		1.42881	0.01194
1.43327	0.23167		1.3556	0.0231		1.4328	0.01261
1.43726	0.24671		1.3583	0.0229		1.43679	0.01288
1.44125	0.26415		1.361	0.0228		1.44078	0.01332
1.44525	0.28634		1.3636	0.023		1.44477	0.01451
1.44924	0.30854		1.3663	0.0231		1.44876	0.0157
1.45323	0.33951		1.3689	0.0232		1.45276	0.01648
1.45722	0.37231		1.3716	0.0232		1.45675	0.01708
1.46122	0.4097		1.3742	0.0233		1.46074	0.01773
1.46521	0.45671		1.3769	0.0233		1.46473	0.01866
1.4692	0.5037		1.3795	0.0233		1.46872	0.01957
1.47319	0.55916		1.3822	0.0233		1.47271	0.02026
1.47719	0.61649		1.3848	0.0233		1.4767	0.02084
1.48118	0.67474		1.3875	0.0232		1.48069	0.0214
1.48517	0.73505		1.3901	0.0232		1.48468	0.02191
1.48916	0.79535		1.3928	0.0234		1.48868	0.02241
1.49316	0.85063		1.3954	0.0236		1.49267	0.02366
1.49715	0.90472		1.3981	0.0238		1.49666	0.02527
1.50114	0.95265		1.4007	0.0239		1.50065	0.0268
1.50513	0.9865		1.4034	0.024		1.50464	0.02788
1.50913	1.02034		1.4061	0.0241		1.50863	0.02897
1.51312	1.03894		1.4087	0.0241		1.51262	0.03059
1.51711	1.0537		1.4114	0.0243		1.51661	0.0325
1.5211	1.06211		1.414	0.0246		1.5206	0.03432
1.5251	1.05533		1.4167	0.0249		1.5246	0.03561
1.52909	1.04854		1.4193	0.0252		1.52859	0.03688
1.53308	1.03041		1.422	0.0257		1.53258	0.03709
1.53707	1.00924		1.4246	0.0263		1.53657	0.03673
1.54106	0.98629		1.4273	0.0269		1.54056	0.0366
1.54506	0.95884		1.4299	0.0274		1.54455	0.03786
1.54905	0.93138		1.4326	0.0282		1.54854	0.03913
1.55304	0.89949		1.4352	0.0289		1.55253	0.03988
1.55703	0.86636		1.4379	0.0296		1.55652	0.04034
1.56103	0.834		1.4405	0.0304		1.56052	0.04084
1.56502	0.80362		1.4432	0.0315		1.56451	0.04171
1.56901	0.77325		1.4458	0.0327		1.5685	0.04258
1.573	0.7443		1.4485	0.0338		1.57249	0.04498
1.577	0.71579		1.4511	0.035		1.57648	0.04829
1.58099	0.6876		1.4538	0.0362		1.58047	0.0517
1.58498	0.66032		1.4565	0.0374		1.58446	0.05586
1.58897	0.63302		1.4591	0.0386		1.58845	0.06
1.59297	0.60657		1.4618	0.04		1.59244	0.06635
1.59696	0.58038		1.4644	0.0416		1.59643	0.07407
1.60095	0.55513		1.4671	0.0431		1.60043	0.08252
1.60494	0.53259		1.4697	0.0447		1.60442	0.09705
1.60894	0.51006		1.4724	0.046		1.60841	0.11158
1.61293	0.48772		1.475	0.0474		1.6124	0.13214
1.61692	0.46542		1.4777	0.0487		1.61639	0.1567
1.62091	0.44371		1.4803	0.0502		1.62038	0.1827
1.62491	0.4237		1.483	0.0526		1.62437	0.22237
1.6289	0.4037		1.4856	0.055		1.62836	0.26203
1.63289	0.38387		1.4883	0.0574		1.63235	0.31105
1.63688	0.36411		1.4909	0.0604		1.63635	0.36659
1.64088	0.34496		1.4936	0.0643		1.64034	0.42336
1.64487	0.32775		1.4962	0.0683		1.64433	0.49351
1.64886	0.31055		1.4989	0.0722		1.64832	0.56366
1.65285	0.2933		1.5016	0.0789		1.65231	0.63323
1.65684	0.27606		1.5042	0.0872		1.6563	0.70236
1.66084	0.2593		1.5069	0.0955		1.66029	0.77058
1.66483	0.24413		1.5095	0.1038		1.66428	0.82726
1.66882	0.22896		1.5122	0.119		1.66827	0.88394
1.67281	0.21466		1.5148	0.1353		1.67227	0.92755
1.67681	0.20067		1.5175	0.1517		1.67626	0.96116
1.6808	0.18688		1.5201	0.169		1.68025	0.99327
1.68479	0.1737		1.5228	0.1979		1.68424	1.00236
1.68878	0.16051		1.5254	0.2268		1.68823	1.01143
1.69278	0.1485		1.5281	0.2557		1.69222	1.00987
1.69677	0.13694		1.5307	0.2882		1.69621	0.99977
1.70076	0.126		1.5334	0.3288		1.7002	0.98897
1.70475	0.11744		1.536	0.3694		1.70419	0.96489
1.70874	0.10888		1.5387	0.41		1.70819	0.94083
1.71274	0.10076		1.5413	0.4548		1.71218	0.91324
1.71673	0.09284		1.544	0.5032		1.71617	0.8827
1.72072	0.08541		1.5467	0.5515		1.72016	0.85199
1.72471	0.07981		1.5493	0.5999		1.72415	0.81715
1.72871	0.07423		1.552	0.6458		1.72814	0.78231
1.7327	0.06989		1.5546	0.6909		1.73213	0.74901
1.73669	0.0661		1.5573	0.736		1.73612	0.71704
1.74068	0.06254		1.5599	0.7811		1.74011	0.68509
1.74468	0.05994		1.5626	0.8159		1.74411	0.65354
1.74867	0.05736		1.5652	0.8507		1.7481	0.62201
1.75266	0.05417		1.5679	0.8855		1.75209	0.59313
1.75665	0.05071		1.5705	0.9165		1.75608	0.56669
1.76065	0.04753		1.5732	0.9351		1.76007	0.5403
1.76464	0.04568		1.5758	0.9536		1.76406	0.51654
1.76863	0.04382		1.5785	0.9721		1.76805	0.49278
1.77262	0.0423		1.5811	0.9838		1.77204	0.47117
1.77662	0.04095		1.5838	0.9875		1.77603	0.45161
1.78061	0.0397		1.5864	0.9912		1.78002	0.43206
1.7846	0.03902		1.5891	0.995		1.78402	0.41414
1.78859	0.03835		1.5918	0.9899		1.78801	0.39623
1.79259	0.03836		1.5944	0.981		1.792	0.37941
1.79658	0.03875		1.5971	0.9721		1.79599	0.36369
1.80057	0.03904		1.5997	0.9631		1.79998	0.34798
1.80456	0.03899		1.6024	0.9453		1.80397	0.33321
1.80855	0.03892		1.605	0.9268		1.80796	0.31844
1.81255	0.03729		1.6077	0.9083		1.81195	0.30437
1.81654	0.03485		1.6103	0.8891		1.81594	0.29102
1.82053	0.0323		1.613	0.8661		1.81994	0.27768
1.82452	0.02919		1.6156	0.843		1.82393	0.26418
1.82852	0.02609		1.6183	0.82		1.82792	0.25066
1.83251	0.02479		1.6209	0.7955		1.83191	0.23821
1.8365	0.02446		1.6236	0.7688		1.8359	0.22692
1.84049	0.02424		1.6262	0.742		1.83989	0.21563
1.84449	0.02464		1.6289	0.7153		1.84388	0.20513
1.84848	0.02503		1.6315	0.6889		1.84787	0.19465
1.85247	0.02392		1.6342	0.6628		1.85186	0.18445
1.85646	0.02197		1.6369	0.6367		1.85586	0.17458
1.86046	0.02008		1.6395	0.6106		1.85985	0.1647
1.86445	0.01871		1.6422	0.5855		1.86384	0.15487
1.86844	0.01734		1.6448	0.5605		1.86783	0.14505
1.87243	0.01562		1.6475	0.5355		1.87182	0.13558
1.87643	0.01372		1.6501	0.5108		1.87581	0.12656
1.88042	0.01221		1.6528	0.4898		1.8798	0.11753
1.88441	0.01352		1.6554	0.4689		1.88379	0.10894
1.8884	0.01482		1.6581	0.448		1.88778	0.10038
1.8924	0.01588		1.6607	0.428		1.89178	0.09264
1.89639	0.01677		1.6634	0.4101		1.89577	0.08597
1.90038	0.01751		1.666	0.3923		1.89976	0.0793
1.90437	0.01713		1.6687	0.3744		1.90375	0.07446
1.90837	0.01675		1.6713	0.3586		1.90774	0.06973
1.91236	0.01625		1.674	0.3444		1.91173	0.06546
1.91635	0.01566		1.6766	0.3303		1.91572	0.06177
1.92034	0.01505		1.6793	0.3161		1.91971	0.05809
1.92433	0.01443		1.682	0.304		1.9237	0.0546
1.92833	0.0138		1.6846	0.2925		1.9277	0.05112
1.93232	0.01321		1.6873	0.2809		1.93169	0.04811
1.93631	0.01268		1.6899	0.2694		1.93568	0.04574
1.9403	0.01207		1.6926	0.2601		1.93967	0.04337
1.9443	0.01089		1.6952	0.2508		1.94366	0.04076
1.94829	0.00969		1.6979	0.2414		1.94765	0.03814
1.95228	0.00857		1.7005	0.2324		1.95164	0.03602
1.95627	0.00746		1.7032	0.2244		1.95563	0.03465
1.96027	0.00649		1.7058	0.2164		1.95962	0.03328
1.96426	0.00696		1.7085	0.2084		1.96361	0.03164
1.96825	0.00742		1.7111	0.2008		1.96761	0.02996
1.97224	0.00723		1.7138	0.1939		1.9716	0.02878
1.97624	0.00657		1.7164	0.1869		1.97559	0.02831
1.98023	0.00618		1.7191	0.1799		1.97958	0.02784
1.98422	0.00883		1.7217	0.1733		1.98357	0.02788
1.98821	0.0115		1.7244	0.1668		1.98756	0.02799
1.99221	0.01349		1.7271	0.1603		1.99155	0.02796
1.9962	0.01496		1.7297	0.1539		1.99554	0.02771
			1.7324	0.1477		1.99953	0.02746
			1.735	0.1416
			1.7377	0.1355
			1.7403	0.1295
			1.743	0.1239
			1.7456	0.1184
			1.7483	0.1128
			1.7509	0.1076
			1.7536	0.1029
			1.7562	0.0982
			1.7589	0.0934
			1.7615	0.0891
			1.7642	0.0849
			1.7668	0.0807
			1.7695	0.0765
			1.7722	0.0733
			1.7748	0.0703
			1.7775	0.0672
			1.7801	0.0643
			1.7828	0.0621
			1.7854	0.0599
			1.7881	0.0577
			1.7907	0.0557
			1.7934	0.0541
			1.796	0.0525
			1.7987	0.051
			1.8013	0.0496
			1.804	0.0486
			1.8066	0.0475
			1.8093	0.0464
			1.8119	0.0456
			1.8146	0.0448
			1.8173	0.044
			1.8199	0.0433
			1.8226	0.0426
			1.8252	0.0419
			1.8279	0.0412
			1.8305	0.0407
			1.8332	0.0406
			1.8358	0.0405
			1.8385	0.0405
			1.8411	0.0406
			1.8438	0.0409
			1.8464	0.0412
			1.8491	0.0415
			1.8517	0.0418
			1.8544	0.0422
			1.857	0.0425
			1.8597	0.0429
			1.8624	0.0436
			1.865	0.0444
			1.8677	0.0451
			1.8703	0.0459
			1.873	0.0467
			1.8756	0.0475
			1.8783	0.0482
			1.8809	0.0491
			1.8836	0.0502
			1.8862	0.0513
			1.8889	0.0523
			1.8915	0.0536
			1.8942	0.0549
			1.8968	0.0562
			1.8995	0.0576
			1.9021	0.0591
			1.9048	0.0607
			1.9075	0.0623
			1.9101	0.0639
			1.9128	0.0654
			1.9154	0.0669
			1.9181	0.0684
			1.9207	0.0698
			1.9234	0.071
			1.926	0.0722
			1.9287	0.0734
			1.9313	0.0745
			1.934	0.0753
			1.9366	0.0762
			1.9393	0.077
			1.9419	0.0776
			1.9446	0.078
			1.9472	0.0785
			1.9499	0.079
			1.9526	0.0791
			1.9552	0.0793
			1.9579	0.0795
			1.9605	0.0796
			1.9632	0.0796
			1.9658	0.0795
			1.9685	0.0795
			1.9711	0.0795
			1.9738	0.0795
			1.9764	0.0795
			1.9791	0.0795
			1.9817	0.0795
			1.9844	0.0794
			1.987	0.0794
			1.9897	0.0794
			1.9923	0.0793
			1.995	0.0791
			1.9977	0.079

## Sheet: Figure 6
Figure 6a
Size exclusion chromatography Kif3AB-Kap3 + APCARM				Size exclusion chromatography Kif3AB-Kap3 + APCARM-Mut
Elution volume (ml)	Absorbance 280nm (AU)			Elution volume (ml)	Absorbance 280nm (AU)
1.24998	1.34514			1.2499	1.4387
1.25008	1.34709			1.25	1.44033
1.25018	1.34894			1.2501	1.44351
1.25028	1.35208			1.2502	1.44517
1.25038	1.35399			1.2503	1.44547
1.25049	1.35703			1.2504	1.4454
1.25059	1.36035			1.2505	1.44398
1.25069	1.36324			1.2506	1.44425
1.25079	1.3661			1.2507	1.446
1.25089	1.36823			1.2508	1.44669
1.251	1.36978			1.2509	1.44774
1.2511	1.37103			1.251	1.45057
1.2512	1.37278			1.2511	1.45114
1.2513	1.37514			1.2512	1.45104
1.2514	1.37692			1.2513	1.45175
1.25151	1.37933			1.2514	1.452
1.25161	1.38194			1.2515	1.45338
1.25171	1.38461			1.2516	1.45384
1.25181	1.38697			1.2517	1.45733
1.25191	1.38921			1.2518	1.45939
1.25201	1.39172			1.2519	1.46053
1.25212	1.3949			1.252	1.46249
1.25222	1.39642			1.2521	1.46388
1.25232	1.39864			1.2522	1.46548
1.25242	1.40095			1.2523	1.46638
1.25252	1.40333			1.2524	1.46764
1.25263	1.40483			1.2525	1.46947
1.25273	1.4066			1.2526	1.47027
1.25283	1.40921			1.2527	1.47221
1.25293	1.41152			1.2528	1.47441
1.25303	1.41259			1.2529	1.47541
1.25313	1.41384			1.253	1.47692
1.25324	1.41594			1.2531	1.47943
1.25334	1.4173			1.2532	1.47941
1.25344	1.41852			1.2533	1.48136
1.25354	1.42091			1.2534	1.48347
1.25364	1.42332			1.2535	1.48427
1.25375	1.42509			1.2536	1.48664
1.25385	1.42718			1.2537	1.48948
1.25395	1.42902			1.2538	1.49143
1.25405	1.43075			1.2539	1.49292
1.25415	1.43252			1.254	1.49485
1.25425	1.43421			1.2541	1.49688
1.25436	1.43602			1.2542	1.49821
1.25446	1.43821			1.2543	1.50036
1.25456	1.4402			1.2544	1.50215
1.25466	1.44245			1.2545	1.5034
1.25476	1.44444			1.2546	1.50547
1.25487	1.44648			1.2547	1.50821
1.25497	1.44861			1.2548	1.51057
1.25507	1.45211			1.2549	1.51206
1.25517	1.45401			1.255	1.51323
1.25527	1.45508			1.2551	1.51456
1.25537	1.45618			1.2552	1.51528
1.25548	1.45859			1.2553	1.51685
1.25558	1.45997			1.2554	1.51959
1.25568	1.46107			1.2555	1.52183
1.25578	1.46352			1.2556	1.52344
1.25588	1.46705			1.2557	1.52622
1.25599	1.46949			1.2558	1.52866
1.25609	1.47019			1.2559	1.52977
1.25619	1.47288			1.256	1.53051
1.25629	1.47536			1.2561	1.53248
1.25639	1.47733			1.2562	1.53526
1.2565	1.48046			1.2563	1.53778
1.2566	1.48194			1.2564	1.54017
1.2567	1.48325			1.2565	1.54161
1.2568	1.48474			1.2566	1.54224
1.2569	1.48631			1.2567	1.54302
1.257	1.48743			1.2568	1.5438
1.25711	1.48985			1.2569	1.54517
1.25721	1.49178			1.257	1.54669
1.25731	1.49438			1.2571	1.54851
1.25741	1.49681			1.2572	1.55015
1.25751	1.49794			1.2573	1.55166
1.25762	1.49907			1.2574	1.55296
1.25772	1.501			1.2575	1.55425
1.25782	1.50316			1.2576	1.55625
1.25792	1.50548			1.2577	1.55819
1.25802	1.50875			1.2578	1.55993
1.25813	1.51192			1.2579	1.56197
1.25823	1.51373			1.258	1.5634
1.25833	1.51557			1.2581	1.56443
1.25843	1.51753			1.2582	1.56526
1.25853	1.51986			1.2583	1.56627
1.25863	1.52183			1.2584	1.56832
1.25874	1.52363			1.2585	1.56986
1.25884	1.52636			1.2586	1.57025
1.25894	1.52827			1.2587	1.56949
1.25904	1.53057			1.2588	1.56944
1.25914	1.53378			1.2589	1.57008
1.25925	1.53604			1.259	1.57052
1.25935	1.53837			1.2591	1.57226
1.25945	1.5412			1.2592	1.57308
1.25955	1.54342			1.2593	1.57553
1.25965	1.54637			1.2594	1.57714
1.25976	1.54792			1.2595	1.57735
1.25986	1.54921			1.2596	1.57743
1.25996	1.55091			1.2597	1.57776
1.26006	1.55287			1.2598	1.57858
1.26016	1.55538			1.2599	1.58105
1.26026	1.55732			1.26	1.58206
1.26037	1.55952			1.2601	1.58267
1.26047	1.56159			1.2602	1.583
1.26057	1.5633			1.2603	1.58463
1.26067	1.56544			1.2604	1.58604
1.26077	1.56765			1.2605	1.58795
1.26088	1.56939			1.2606	1.58949
1.26098	1.57203			1.2607	1.59121
1.26108	1.57354			1.2608	1.59209
1.26118	1.57531			1.2609	1.59282
1.26128	1.57672			1.261	1.59302
1.26138	1.57773			1.2611	1.59474
1.26149	1.57944			1.2612	1.59714
1.26159	1.57996			1.2613	1.59848
1.26169	1.58166			1.2614	1.60038
1.26179	1.58452			1.2615	1.60288
1.26189	1.58618			1.2616	1.60474
1.262	1.58753			1.2617	1.6072
1.2621	1.58922			1.2618	1.607
1.2622	1.59084			1.2619	1.60797
1.2623	1.59397			1.262	1.60988
1.2624	1.59573			1.2621	1.61115
1.26251	1.59814			1.2622	1.61254
1.26261	1.60023			1.2623	1.61465
1.26271	1.60232			1.2624	1.61558
1.26281	1.60502			1.2625	1.6173
1.26291	1.60723			1.2626	1.61845
1.26301	1.60937			1.2627	1.62164
1.26312	1.61171			1.2628	1.62294
1.26322	1.61484			1.2629	1.62462
1.26332	1.61726			1.263	1.62641
1.26342	1.61955			1.2631	1.63046
1.26353	1.622			1.2632	1.63295
1.26363	1.62466			1.2633	1.63446
1.26373	1.62751			1.2634	1.63631
1.26383	1.62995			1.2635	1.63814
1.26393	1.63245			1.2636	1.64173
1.26403	1.63518			1.2637	1.64237
1.26414	1.63687			1.2638	1.64445
1.26424	1.63884			1.2639	1.6467
1.26434	1.64131			1.264	1.64665
1.26444	1.64416			1.2641	1.64787
1.26454	1.64731			1.2642	1.64911
1.26465	1.64968			1.2643	1.65147
1.26475	1.65181			1.2644	1.65504
1.26485	1.6543			1.2645	1.65763
1.26495	1.65698			1.2646	1.65957
1.26505	1.65883			1.2647	1.66167
1.26515	1.6613			1.2648	1.66151
1.26526	1.66302			1.2649	1.66361
1.26536	1.66548			1.265	1.66673
1.26546	1.66716			1.2651	1.6699
1.26556	1.67004			1.2652	1.67033
1.26566	1.67204			1.2653	1.67211
1.26577	1.67334			1.2654	1.67246
1.26587	1.67579			1.2655	1.67335
1.26597	1.67721			1.2656	1.67246
1.26607	1.67899			1.2657	1.67312
1.26617	1.6805			1.2658	1.67594
1.26628	1.68294			1.2659	1.67814
1.26638	1.68548			1.266	1.68014
1.26648	1.68736			1.2661	1.68059
1.26658	1.69027			1.2662	1.68312
1.26668	1.69321			1.2663	1.6855
1.26678	1.69541			1.2664	1.68731
1.26689	1.69735			1.2665	1.69001
1.26699	1.69958			1.2666	1.69199
1.26709	1.70115			1.2667	1.69375
1.26719	1.70389			1.2668	1.69453
1.26729	1.70581			1.2669	1.69723
1.2674	1.70782			1.267	1.69781
1.2675	1.71037			1.2671	1.70039
1.2676	1.71301			1.2672	1.70219
1.2677	1.71554			1.2673	1.70482
1.2678	1.71839			1.2674	1.70493
1.26791	1.72075			1.2675	1.70538
1.26801	1.72308			1.2676	1.70618
1.26811	1.72461			1.2677	1.70888
1.26821	1.7265			1.2678	1.71137
1.26831	1.72814			1.2679	1.71299
1.26841	1.7294			1.268	1.7151
1.26852	1.73145			1.2681	1.71738
1.26862	1.7342			1.2682	1.71762
1.26872	1.7358			1.2683	1.71743
1.26882	1.7377			1.2684	1.71893
1.26892	1.74078			1.2685	1.72043
1.26903	1.74367			1.2686	1.72176
1.26913	1.74705			1.2687	1.72345
1.26923	1.75009			1.2688	1.72429
1.26933	1.75202			1.2689	1.72639
1.26943	1.75366			1.269	1.72974
1.26954	1.7571			1.2691	1.7315
1.26964	1.75947			1.2692	1.7331
1.26974	1.76127			1.2693	1.73375
1.26984	1.76441			1.2694	1.73426
1.26994	1.76601			1.2695	1.73585
1.27004	1.76786			1.2696	1.73741
1.27015	1.76987			1.2697	1.73995
1.27025	1.77177			1.2698	1.74217
1.27035	1.77441			1.2699	1.74384
1.27045	1.77593			1.27	1.74609
1.27055	1.77843			1.2701	1.7477
1.27066	1.78016			1.2702	1.74921
1.27076	1.7836			1.2703	1.74924
1.27086	1.78709			1.2704	1.75149
1.27096	1.78998			1.2705	1.75278
1.27106	1.7921			1.2706	1.75514
1.27117	1.79426			1.2707	1.75773
1.27127	1.79763			1.2708	1.7596
1.27137	1.79966			1.2709	1.76151
1.27147	1.80113			1.271	1.76397
1.27157	1.80306			1.2711	1.76478
1.27167	1.80452			1.2712	1.76611
1.27178	1.80742			1.2713	1.7674
1.27188	1.81052			1.2714	1.76748
1.27198	1.81252			1.2715	1.7682
1.27208	1.8145			1.2716	1.77002
1.27218	1.81676			1.2717	1.77039
1.27229	1.81927			1.2718	1.77181
1.27239	1.82211			1.2719	1.77372
1.27249	1.82491			1.272	1.77598
1.27259	1.82783			1.2721	1.77713
1.27269	1.83043			1.2722	1.77828
1.27279	1.83299			1.2723	1.77993
1.2729	1.835			1.2724	1.78207
1.273	1.83669			1.2725	1.78418
1.2731	1.83895			1.2726	1.78606
1.2732	1.84089			1.2727	1.78753
1.2733	1.84247			1.2728	1.78889
1.27341	1.84434			1.2729	1.79112
1.27351	1.84614			1.273	1.79517
1.27361	1.84833			1.2731	1.79785
1.27371	1.85133			1.2732	1.80034
1.27381	1.8532			1.2733	1.80282
1.27391	1.85558			1.2734	1.80441
1.27402	1.85843			1.2735	1.80597
1.27412	1.86051			1.2736	1.80864
1.27422	1.8625			1.2737	1.80988
1.27432	1.86466			1.2738	1.81249
1.27442	1.86634			1.2739	1.81548
1.27453	1.86924			1.274	1.81699
1.27463	1.87216			1.2741	1.81902
1.27473	1.87393			1.2742	1.82321
1.27483	1.87576			1.2743	1.82609
1.27493	1.87682			1.2744	1.82737
1.27503	1.87863			1.2745	1.82914
1.27514	1.8808			1.2746	1.83106
1.27524	1.88199			1.2747	1.8333
1.27534	1.8835			1.2748	1.83579
1.27544	1.88667			1.2749	1.8376
1.27554	1.88964			1.275	1.83948
1.27565	1.89266			1.2751	1.8414
1.27575	1.89567			1.2752	1.84295
1.27585	1.89822			1.2753	1.84359
1.27595	1.9005			1.2754	1.84347
1.27605	1.90346			1.2755	1.84344
1.27616	1.90492			1.2756	1.84461
1.27626	1.90622			1.2757	1.84683
1.27636	1.909			1.2758	1.84854
1.27646	1.9119			1.2759	1.85111
1.27656	1.91381			1.276	1.85296
1.27666	1.91524			1.2761	1.85527
1.27677	1.91713			1.2762	1.85803
1.27687	1.92021			1.2763	1.85953
1.27697	1.92316			1.2764	1.86097
1.27707	1.926			1.2765	1.86325
1.27717	1.92824			1.2766	1.86443
1.27728	1.93014			1.2767	1.86518
1.27738	1.9327			1.2768	1.86597
1.27748	1.93543			1.2769	1.86763
1.27758	1.9378			1.277	1.87001
1.27768	1.9403			1.2771	1.87156
1.27779	1.94349			1.2772	1.87247
1.27789	1.94619			1.2773	1.87481
1.27799	1.94868			1.2774	1.87715
1.27809	1.95036			1.2775	1.87895
1.27819	1.95187			1.2776	1.88152
1.27829	1.95417			1.2777	1.88462
1.2784	1.95647			1.2778	1.88883
1.2785	1.95899			1.2779	1.89195
1.2786	1.96138			1.278	1.89335
1.2787	1.96362			1.2781	1.89324
1.2788	1.96651			1.2782	1.8939
1.27891	1.96903			1.2783	1.89498
1.27901	1.97022			1.2784	1.89576
1.27911	1.97217			1.2785	1.8978
1.27921	1.97509			1.2786	1.89961
1.27931	1.97705			1.2787	1.90156
1.27942	1.97761			1.2788	1.90345
1.27952	1.97877			1.2789	1.90515
1.27962	1.98182			1.279	1.90657
1.27972	1.98477			1.2791	1.9094
1.27982	1.98654			1.2792	1.911
1.27992	1.98994			1.2793	1.9143
1.28003	1.99219			1.2794	1.91622
1.28013	1.99403			1.2795	1.91699
1.28023	1.99582			1.2796	1.92142
1.28033	1.99848			1.2797	1.92451
1.28043	2.00071			1.2798	1.9243
1.28054	2.00342			1.2799	1.92572
1.28064	2.00599			1.28	1.92725
1.28074	2.0095			1.2801	1.92758
1.28084	2.01211			1.2802	1.92876
1.28094	2.01461			1.2803	1.93144
1.28104	2.01602			1.2804	1.93294
1.28115	2.0186			1.2805	1.93593
1.28125	2.02102			1.2806	1.94006
1.28135	2.0228			1.2807	1.94201
1.28145	2.02521			1.2808	1.9451
1.28155	2.02875			1.2809	1.94771
1.28166	2.03191			1.281	1.94989
1.28176	2.03441			1.2811	1.95112
1.28186	2.03646			1.2812	1.95265
1.28196	2.03938			1.2813	1.95408
1.28206	2.04225			1.2814	1.95662
1.28217	2.04514			1.2815	1.95823
1.28227	2.04786			1.2816	1.95928
1.28237	2.05045			1.2817	1.96155
1.28247	2.05326			1.2818	1.96346
1.28257	2.05631			1.2819	1.96577
1.28268	2.05923			1.282	1.96824
1.28278	2.06131			1.2821	1.96819
1.28288	2.06367			1.2822	1.96899
1.28298	2.06642			1.2823	1.97203
1.28308	2.0684			1.2824	1.97327
1.28319	2.06978			1.2825	1.97655
1.28329	2.0722			1.2826	1.97772
1.28339	2.07453			1.2827	1.97934
1.28349	2.07793			1.2828	1.98114
1.28359	2.08017			1.2829	1.98226
1.28369	2.08222			1.283	1.98343
1.2838	2.08605			1.2831	1.98459
1.2839	2.08824			1.2832	1.98586
1.284	2.09042			1.2833	1.98755
1.2841	2.09161			1.2834	1.98872
1.2842	2.09413			1.2835	1.98966
1.28431	2.09708			1.2836	1.99223
1.28441	2.09931			1.2837	1.99485
1.28451	2.10137			1.2838	1.99814
1.28461	2.10302			1.2839	2.0004
1.28471	2.1049			1.284	2.00253
1.28481	2.10682			1.2841	2.00477
1.28492	2.10963			1.2842	2.00668
1.28502	2.11257			1.2843	2.00858
1.28512	2.11551			1.2844	2.01053
1.28522	2.1173			1.2845	2.01182
1.28532	2.11902			1.2846	2.01448
1.28543	2.12127			1.2847	2.0163
1.28553	2.12294			1.2848	2.0191
1.28563	2.12555			1.2849	2.02191
1.28573	2.12781			1.285	2.02397
1.28583	2.12967			1.2851	2.02763
1.28594	2.13254			1.2852	2.03038
1.28604	2.1356			1.2853	2.03118
1.28614	2.13951			1.2854	2.03536
1.28624	2.14219			1.2855	2.03844
1.28634	2.14419			1.2856	2.04134
1.28644	2.14661			1.2857	2.04383
1.28655	2.14943			1.2858	2.04535
1.28665	2.15254			1.2859	2.04648
1.28675	2.15478			1.286	2.04908
1.28685	2.15757			1.2861	2.0513
1.28695	2.1596			1.2862	2.05392
1.28706	2.1615			1.2863	2.05528
1.28716	2.16393			1.2864	2.05671
1.28726	2.16611			1.2865	2.05896
1.28736	2.16843			1.2866	2.06094
1.28746	2.17091			1.2867	2.0629
1.28757	2.17396			1.2868	2.06413
1.28767	2.17653			1.2869	2.06609
1.28777	2.17875			1.287	2.0686
1.28787	2.18147			1.2871	2.07139
1.28797	2.18546			1.2872	2.0733
1.28807	2.18903			1.2873	2.07324
1.28818	2.1917			1.2874	2.07377
1.28828	2.19385			1.2875	2.07537
1.28838	2.19606			1.2876	2.07889
1.28848	2.198			1.2877	2.08149
1.28858	2.20007			1.2878	2.08222
1.28869	2.2027			1.2879	2.08259
1.28879	2.20485			1.288	2.08338
1.28889	2.20697			1.2881	2.08468
1.28899	2.20996			1.2882	2.0867
1.28909	2.21197			1.2883	2.08935
1.2892	2.21394			1.2884	2.09213
1.2893	2.21731			1.2885	2.09466
1.2894	2.21944			1.2886	2.09704
1.2895	2.22257			1.2887	2.09783
1.2896	2.22485			1.2888	2.09868
1.2897	2.22684			1.2889	2.1001
1.28981	2.22901			1.289	2.10239
1.28991	2.23149			1.2891	2.10492
1.29001	2.23404			1.2892	2.10787
1.29011	2.23585			1.2893	2.11133
1.29021	2.23896			1.2894	2.11273
1.29032	2.24163			1.2895	2.11379
1.29042	2.2435			1.2896	2.11564
1.29052	2.24494			1.2897	2.11817
1.29062	2.24688			1.2898	2.12062
1.29072	2.24912			1.2899	2.12356
1.29082	2.25232			1.29	2.12547
1.29093	2.2562			1.2901	2.12709
1.29103	2.25913			1.2902	2.12987
1.29113	2.26152			1.2903	2.13323
1.29123	2.26404			1.2904	2.13605
1.29133	2.2667			1.2905	2.13803
1.29144	2.26913			1.2906	2.13994
1.29154	2.27148			1.2907	2.14178
1.29164	2.27443			1.2908	2.14432
1.29174	2.27721			1.2909	2.14726
1.29184	2.28024			1.291	2.14896
1.29194	2.28373			1.2911	2.15013
1.29205	2.28692			1.2912	2.15254
1.29215	2.28948			1.2913	2.15607
1.29225	2.29323			1.2914	2.15857
1.29235	2.29578			1.2915	2.15968
1.29245	2.2978			1.2916	2.1621
1.29256	2.30044			1.2917	2.16493
1.29266	2.30287			1.2918	2.16775
1.29276	2.3057			1.2919	2.17164
1.29286	2.30831			1.292	2.17475
1.29296	2.31124			1.29209	2.17562
1.29307	2.31401			1.29219	2.1766
1.29317	2.31748			1.29229	2.17955
1.29327	2.32022			1.29239	2.1821
1.29337	2.32157			1.29249	2.18315
1.29347	2.32308			1.29259	2.18343
1.29357	2.32595			1.29269	2.18594
1.29368	2.3284			1.29279	2.18863
1.29378	2.33123			1.29289	2.19074
1.29388	2.33417			1.29299	2.19296
1.29398	2.3366			1.2931	2.19558
1.29408	2.33912			1.2932	2.19839
1.29419	2.34124			1.2933	2.20065
1.29429	2.34414			1.2934	2.20369
1.29439	2.34638			1.2935	2.20628
1.29449	2.34848			1.2936	2.20874
1.29459	2.35102			1.2937	2.20978
1.29469	2.35311			1.2938	2.21124
1.2948	2.35504			1.2939	2.21401
1.2949	2.35743			1.294	2.21686
1.295	2.36028			1.29409	2.2183
1.2951	2.3631			1.29419	2.22016
1.2952	2.36591			1.29429	2.22139
1.29531	2.36861			1.29439	2.22274
1.29541	2.37146			1.29449	2.22515
1.29551	2.37414			1.29459	2.22863
1.29561	2.37629			1.29469	2.23194
1.29571	2.37849			1.29479	2.23341
1.29582	2.38132			1.29489	2.23645
1.29592	2.38402			1.29499	2.2404
1.29602	2.3866			1.2951	2.24425
1.29612	2.38901			1.2952	2.24669
1.29622	2.39156			1.2953	2.24761
1.29632	2.3946			1.2954	2.25076
1.29643	2.39705			1.2955	2.25345
1.29653	2.39907			1.2956	2.25721
1.29663	2.40183			1.2957	2.25967
1.29673	2.40377			1.2958	2.2621
1.29683	2.40567			1.2959	2.26406
1.29694	2.40824			1.296	2.26667
1.29704	2.41154			1.29609	2.26895
1.29714	2.41557			1.29619	2.27234
1.29724	2.41896			1.29629	2.27524
1.29734	2.42126			1.29639	2.27732
1.29745	2.4236			1.29649	2.28119
1.29755	2.426			1.29659	2.28356
1.29765	2.42861			1.29669	2.28619
1.29775	2.43044			1.29679	2.29013
1.29785	2.43293			1.29689	2.29197
1.29795	2.43557			1.29699	2.29366
1.29806	2.43841			1.29709	2.29567
1.29816	2.44099			1.29719	2.29851
1.29826	2.44385			1.29729	2.30035
1.29836	2.44579			1.29739	2.30141
1.29846	2.4477			1.29749	2.30243
1.29857	2.44965			1.29759	2.30446
1.29867	2.45216			1.29769	2.3072
1.29877	2.4547			1.29779	2.31087
1.29887	2.4569			1.29789	2.31185
1.29897	2.45993			1.29799	2.31326
1.29908	2.46313			1.29809	2.31369
1.29918	2.46596			1.29819	2.31602
1.29928	2.47008			1.29829	2.3184
1.29938	2.47364			1.29839	2.32114
1.29948	2.47585			1.29849	2.32314
1.29958	2.47792			1.29859	2.32638
1.29969	2.48012			1.29869	2.33028
1.29979	2.48282			1.29879	2.33236
1.29989	2.48576			1.29889	2.33557
1.29999	2.48869			1.29899	2.33757
1.30009	2.49151			1.29909	2.33993
1.3002	2.49421			1.29919	2.34072
1.3003	2.4969			1.29929	2.34318
1.3004	2.49949			1.29939	2.3474
1.3005	2.50212			1.29949	2.34961
1.3006	2.50484			1.29959	2.35134
1.30071	2.50813			1.29969	2.35451
1.30081	2.51132			1.29979	2.35773
1.30091	2.51425			1.29989	2.36092
1.30101	2.51708			1.29999	2.36445
1.30111	2.52025			1.30009	2.36743
1.30122	2.52276			1.30019	2.36909
1.30132	2.52537			1.30029	2.3709
1.30142	2.52863			1.30039	2.37359
1.30152	2.53125			1.30049	2.37719
1.30162	2.53439			1.30059	2.38089
1.30172	2.53738			1.30069	2.38295
1.30183	2.53941			1.30079	2.38607
1.30193	2.54109			1.30089	2.38803
1.30203	2.54336			1.30099	2.39014
1.30213	2.54489			1.30109	2.39236
1.30223	2.54747			1.30119	2.39443
1.30234	2.54928			1.30129	2.39633
1.30244	2.55263			1.30139	2.39779
1.30254	2.5555			1.30149	2.39977
1.30264	2.55778			1.30159	2.40282
1.30274	2.55943			1.30169	2.40627
1.30285	2.56231			1.30179	2.40812
1.30295	2.56453			1.30189	2.41012
1.30305	2.56717			1.30199	2.41365
1.30315	2.5698			1.30209	2.41772
1.30325	2.57135			1.30219	2.42068
1.30335	2.57452			1.30229	2.4233
1.30346	2.57779			1.30239	2.42466
1.30356	2.58061			1.30249	2.42625
1.30366	2.58248			1.30259	2.42858
1.30376	2.58464			1.30269	2.43258
1.30386	2.58697			1.30279	2.4359
1.30397	2.5893			1.30289	2.43915
1.30407	2.59218			1.30299	2.44179
1.30417	2.59459			1.30309	2.44561
1.30427	2.59694			1.30319	2.4489
1.30437	2.59961			1.30329	2.45241
1.30447	2.6022			1.30339	2.45674
1.30458	2.60512			1.30349	2.46028
1.30468	2.60758			1.30359	2.46251
1.30478	2.61011			1.30369	2.46515
1.30488	2.6126			1.30379	2.46845
1.30498	2.6148			1.30389	2.47077
1.30509	2.61661			1.30399	2.47269
1.30519	2.61931			1.30409	2.47572
1.30529	2.62159			1.30419	2.47928
1.30539	2.62411			1.30429	2.48249
1.30549	2.6276			1.30439	2.48633
1.3056	2.63085			1.30449	2.48835
1.3057	2.63289			1.30459	2.48927
1.3058	2.63505			1.30469	2.49189
1.3059	2.63697			1.30479	2.49579
1.306	2.63967			1.30489	2.50016
1.3061	2.64236			1.30499	2.50401
1.30621	2.64577			1.30509	2.5068
1.30631	2.64897			1.30519	2.50955
1.30641	2.65117			1.30529	2.51201
1.30651	2.65306			1.30539	2.51363
1.30661	2.65507			1.30549	2.51571
1.30672	2.65734			1.30559	2.51932
1.30682	2.65936			1.30569	2.52297
1.30692	2.6628			1.30579	2.52514
1.30702	2.66623			1.30589	2.52636
1.30712	2.66932			1.30599	2.52779
1.30723	2.6723			1.30609	2.53051
1.30733	2.67487			1.30619	2.53376
1.30743	2.67782			1.30629	2.53808
1.30753	2.67971			1.30639	2.54221
1.30763	2.68408			1.30649	2.54563
1.30773	2.68823			1.30659	2.54788
1.30784	2.69161			1.30669	2.55078
1.30794	2.69418			1.30679	2.55317
1.30804	2.69657			1.30689	2.5552
1.30814	2.69973			1.30699	2.55869
1.30824	2.70322			1.30709	2.56231
1.30835	2.70566			1.30719	2.56602
1.30845	2.70771			1.30729	2.56902
1.30855	2.7107			1.30739	2.57221
1.30865	2.71376			1.30749	2.5752
1.30875	2.71609			1.30759	2.57759
1.30886	2.71897			1.30769	2.57932
1.30896	2.72258			1.30779	2.58264
1.30906	2.72533			1.30789	2.58727
1.30916	2.72788			1.30799	2.59068
1.30926	2.73099			1.30809	2.59236
1.30936	2.7339			1.30819	2.59444
1.30947	2.73624			1.30829	2.59722
1.30957	2.73873			1.30839	2.60262
1.30967	2.74178			1.30849	2.60654
1.30977	2.7451			1.30859	2.60874
1.30987	2.74819			1.30869	2.61335
1.30997	2.75133			1.30879	2.61694
1.31008	2.75376			1.30889	2.62087
1.31018	2.75585			1.30899	2.6239
1.31028	2.75825			1.30909	2.62789
1.31038	2.76128			1.30919	2.63175
1.31048	2.76461			1.30929	2.6357
1.31059	2.7667			1.30939	2.64016
1.31069	2.76895			1.30949	2.64386
1.31079	2.77124			1.30959	2.64627
1.31089	2.77613			1.30969	2.6496
1.31099	2.77867			1.30979	2.65231
1.3111	2.781			1.30989	2.65511
1.3112	2.78406			1.30999	2.65813
1.3113	2.78605			1.31009	2.6607
1.3114	2.78771			1.31019	2.66545
1.3115	2.78981			1.31029	2.66941
1.3116	2.79303			1.31039	2.67157
1.31171	2.79569			1.31049	2.67322
1.31181	2.79842			1.31059	2.6775
1.31191	2.80198			1.31069	2.68053
1.31201	2.80442			1.31079	2.68546
1.31211	2.80648			1.31089	2.68718
1.31222	2.80862			1.31099	2.69047
1.31232	2.81126			1.31109	2.69445
1.31242	2.81455			1.31119	2.6973
1.31252	2.81873			1.31129	2.70004
1.31262	2.82198			1.31139	2.70316
1.31273	2.82479			1.31149	2.70791
1.31283	2.82691			1.31159	2.71157
1.31293	2.82926			1.31169	2.71465
1.31303	2.83188			1.31179	2.71736
1.31313	2.83464			1.31189	2.72028
1.31323	2.83725			1.31199	2.72353
1.31334	2.8394			1.31209	2.72683
1.31344	2.84164			1.31219	2.73053
1.31354	2.84464			1.31229	2.73433
1.31364	2.84737			1.31239	2.73636
1.31374	2.85054			1.31249	2.73933
1.31385	2.85458			1.31259	2.7436
1.31395	2.8583			1.31269	2.74542
1.31405	2.86204			1.31279	2.7492
1.31415	2.8651			1.31289	2.75362
1.31425	2.86775			1.31299	2.75865
1.31435	2.8701			1.31309	2.75994
1.31446	2.87309			1.31319	2.76387
1.31456	2.87547			1.31329	2.76606
1.31466	2.87791			1.31339	2.77158
1.31476	2.88054			1.31349	2.77564
1.31486	2.88249			1.31359	2.77891
1.31497	2.88387			1.31369	2.78233
1.31507	2.88643			1.31379	2.78624
1.31517	2.88809			1.31389	2.79049
1.31527	2.89092			1.31399	2.79256
1.31537	2.89387			1.31409	2.79497
1.31548	2.89674			1.31419	2.79854
1.31558	2.90067			1.31429	2.80281
1.31568	2.90384			1.31439	2.80564
1.31578	2.90684			1.31449	2.80905
1.31588	2.90913			1.31459	2.81363
1.31598	2.91218			1.31469	2.81656
1.31609	2.9147			1.31479	2.81938
1.31619	2.91771			1.31489	2.82418
1.31629	2.91983			1.31499	2.82869
1.31639	2.92129			1.31509	2.83192
1.31649	2.92279			1.31519	2.83506
1.3166	2.92533			1.31529	2.83854
1.3167	2.92808			1.31539	2.84318
1.3168	2.93071			1.31549	2.84729
1.3169	2.9333			1.31559	2.85165
1.317	2.9366			1.31569	2.85451
1.31711	2.94027			1.31579	2.85757
1.31721	2.94308			1.31589	2.86096
1.31731	2.94582			1.31599	2.86465
1.31741	2.94928			1.31609	2.86798
1.31751	2.95248			1.31619	2.87127
1.31761	2.95544			1.31629	2.87589
1.31772	2.95852			1.31639	2.87807
1.31782	2.96138			1.31649	2.88086
1.31792	2.96445			1.31659	2.8849
1.31802	2.96819			1.31669	2.88802
1.31812	2.97142			1.31679	2.89208
1.31823	2.97371			1.31689	2.89562
1.31833	2.97699			1.31699	2.90038
1.31843	2.9797			1.31709	2.90345
1.31853	2.98259			1.31719	2.90779
1.31863	2.98477			1.31729	2.91248
1.31874	2.98784			1.31739	2.91633
1.31884	2.99106			1.31749	2.91954
1.31894	2.99453			1.31759	2.92432
1.31904	2.9975			1.31769	2.92852
1.31914	3.00074			1.31779	2.93226
1.31925	3.00528			1.31789	2.93549
1.31935	3.00884			1.31799	2.93866
1.31945	3.0116			1.31809	2.94249
1.31955	3.01273			1.31819	2.94716
1.31965	3.01597			1.31829	2.95079
1.31975	3.01923			1.31839	2.954
1.31986	3.0226			1.31849	2.95756
1.31996	3.02549			1.31859	2.9617
1.32006	3.02938			1.31869	2.96563
1.32016	3.0313			1.31879	2.96996
1.32026	3.03505			1.31889	2.97457
1.32037	3.03768			1.31899	2.97836
1.32047	3.04018			1.31909	2.98293
1.32057	3.04268			1.31919	2.98716
1.32067	3.04537			1.31929	2.991
1.32077	3.04843			1.31939	2.99455
1.32088	3.05112			1.31949	2.99837
1.32098	3.05375			1.31959	3.00223
1.32108	3.05658			1.31969	3.00601
1.32118	3.05984			1.31979	3.01055
1.32128	3.06334			1.31989	3.01395
1.32138	3.06775			1.31999	3.01734
1.32149	3.07104			1.32009	3.02184
1.32159	3.07366			1.32019	3.02593
1.32169	3.07554			1.32029	3.02999
1.32179	3.0776			1.32039	3.03426
1.32189	3.07993			1.32049	3.03847
1.322	3.08257			1.32059	3.04235
1.3221	3.08542			1.32069	3.04731
1.3222	3.08821			1.32079	3.05263
1.3223	3.09057			1.32089	3.05751
1.3224	3.09189			1.32099	3.06344
1.32251	3.09401			1.32109	3.06725
1.32261	3.09748			1.32119	3.07157
1.32271	3.10072			1.32129	3.07572
1.32281	3.10353			1.32139	3.0798
1.32291	3.10621			1.32149	3.08549
1.32301	3.10892			1.32159	3.09072
1.32312	3.11139			1.32169	3.09388
1.32322	3.11478			1.32179	3.09723
1.32332	3.11709			1.32189	3.10167
1.32342	3.11975			1.32199	3.10621
1.32352	3.12189			1.32209	3.11077
1.32363	3.1252			1.32219	3.1145
1.32373	3.12753			1.32229	3.1169
1.32383	3.12919			1.32239	3.12132
1.32393	3.1327			1.32249	3.12529
1.32403	3.13524			1.32259	3.12936
1.32414	3.13939			1.32269	3.13385
1.32424	3.14226			1.32279	3.13854
1.32434	3.1455			1.32289	3.1437
1.32444	3.14902			1.32299	3.14897
1.32454	3.1524			1.32309	3.15445
1.32464	3.15495			1.32319	3.15767
1.32475	3.1585			1.32329	3.16153
1.32485	3.16181			1.32339	3.16589
1.32495	3.16654			1.32349	3.16864
1.32505	3.17064			1.32359	3.17172
1.32515	3.17341			1.32369	3.17505
1.32526	3.17648			1.32379	3.17883
1.32536	3.17943			1.32389	3.18295
1.32546	3.1828			1.32399	3.18509
1.32556	3.18642			1.32409	3.18966
1.32566	3.19063			1.32419	3.1948
1.32576	3.19493			1.32429	3.19869
1.32587	3.19863			1.32439	3.20123
1.32597	3.20302			1.32449	3.20587
1.32607	3.20557			1.32459	3.21079
1.32617	3.20837			1.32469	3.21604
1.32627	3.21189			1.32479	3.22203
1.32638	3.21508			1.32489	3.22812
1.32648	3.21827			1.32499	3.23119
1.32658	3.22153			1.32509	3.23558
1.32668	3.2251			1.32519	3.24084
1.32678	3.22923			1.32529	3.24606
1.32689	3.23155			1.32539	3.25023
1.32699	3.23436			1.32549	3.2538
1.32709	3.23788			1.32559	3.25604
1.32719	3.24177			1.32569	3.26081
1.32729	3.24481			1.32579	3.26559
1.32739	3.24756			1.32589	3.26915
1.3275	3.24968			1.32599	3.27448
1.3276	3.25422			1.32609	3.28133
1.3277	3.25773			1.32619	3.28727
1.3278	3.26051			1.32629	3.29248
1.3279	3.26331			1.32639	3.29749
1.32801	3.26705			1.32649	3.30145
1.32811	3.26977			1.32659	3.30595
1.32821	3.27202			1.32669	3.31055
1.32831	3.27525			1.32679	3.3178
1.32841	3.27892			1.32689	3.32247
1.32851	3.28094			1.32699	3.32493
1.32862	3.28466			1.32709	3.32941
1.32872	3.28666			1.32719	3.33356
1.32882	3.28932			1.32729	3.33805
1.32892	3.29227			1.32739	3.34142
1.32902	3.29514			1.32749	3.34746
1.32913	3.2986			1.32759	3.35335
1.32923	3.30304			1.32769	3.35741
1.32933	3.30585			1.32779	3.36015
1.32943	3.31007			1.32789	3.36474
1.32953	3.31337			1.32799	3.37163
1.32963	3.31583			1.32809	3.37647
1.32974	3.31828			1.32819	3.37934
1.32984	3.32163			1.32829	3.38482
1.32994	3.32575			1.32839	3.38962
1.33004	3.32892			1.32849	3.39411
1.33014	3.33167			1.32859	3.39857
1.33025	3.33463			1.32869	3.40193
1.33035	3.33774			1.32879	3.40733
1.33045	3.34057			1.32889	3.41193
1.33055	3.34339			1.32899	3.41537
1.33065	3.34803			1.32909	3.41957
1.33076	3.35172			1.32919	3.42349
1.33086	3.35468			1.32929	3.42777
1.33096	3.35814			1.32939	3.43489
1.33106	3.36114			1.32949	3.44123
1.33116	3.36452			1.32959	3.44699
1.33126	3.36789			1.32969	3.45193
1.33137	3.37086			1.32979	3.4556
1.33147	3.37409			1.32989	3.45952
1.33157	3.37689			1.32999	3.46479
1.33167	3.37972			1.33009	3.46914
1.33177	3.38258			1.33019	3.47357
1.33188	3.38593			1.33029	3.47745
1.33198	3.38855			1.33039	3.48095
1.33208	3.39115			1.33049	3.48529
1.33218	3.39487			1.33059	3.49038
1.33228	3.39774			1.33069	3.49465
1.33239	3.40139			1.33079	3.49922
1.33249	3.40441			1.33089	3.50476
1.33259	3.40745			1.33099	3.50889
1.33269	3.40999			1.33109	3.51267
1.33279	3.41399			1.33119	3.5181
1.33289	3.41717			1.33129	3.52258
1.333	3.42038			1.33139	3.52821
1.3331	3.42366			1.33149	3.53443
1.3332	3.42546			1.33159	3.53992
1.3333	3.42847			1.33169	3.54559
1.3334	3.43189			1.33179	3.55003
1.33351	3.43549			1.33189	3.55382
1.33361	3.43931			1.33199	3.55924
1.33371	3.44335			1.33209	3.56451
1.33381	3.44688			1.33219	3.56881
1.33391	3.45097			1.33229	3.57312
1.33401	3.45442			1.33239	3.57906
1.33412	3.45734			1.33249	3.58416
1.33422	3.46044			1.33259	3.5899
1.33432	3.46396			1.33269	3.59628
1.33442	3.46748			1.33279	3.60316
1.33452	3.47135			1.33289	3.60933
1.33463	3.47509			1.33299	3.61347
1.33473	3.47826			1.33309	3.6188
1.33483	3.48145			1.33319	3.62582
1.33493	3.48404			1.33329	3.63278
1.33503	3.48752			1.33339	3.63764
1.33514	3.49128			1.33349	3.64302
1.33524	3.4933			1.33359	3.6502
1.33534	3.49625			1.33369	3.65691
1.33544	3.49964			1.33379	3.66336
1.33554	3.50273			1.33389	3.66882
1.33564	3.50576			1.33399	3.67419
1.33575	3.51069			1.33409	3.6791
1.33585	3.51389			1.33419	3.68384
1.33595	3.51656			1.33429	3.69064
1.33605	3.51967			1.33439	3.69514
1.33615	3.52339			1.33449	3.69979
1.33626	3.52666			1.33459	3.70591
1.33636	3.52831			1.33469	3.71193
1.33646	3.53194			1.33479	3.71692
1.33656	3.53539			1.33489	3.72184
1.33666	3.53872			1.33499	3.72765
1.33677	3.54202			1.33509	3.73346
1.33687	3.54562			1.33519	3.73832
1.33697	3.5495			1.33529	3.74183
1.33707	3.55203			1.33539	3.74668
1.33717	3.55633			1.33549	3.75399
1.33727	3.56017			1.33559	3.76169
1.33738	3.56278			1.33569	3.76816
1.33748	3.56662			1.33579	3.77309
1.33758	3.56944			1.33589	3.77882
1.33768	3.57229			1.33599	3.78478
1.33779	3.5765			1.33609	3.78958
1.33789	3.58075			1.33619	3.79342
1.33799	3.58409			1.33629	3.79804
1.33809	3.58732			1.33639	3.80193
1.33819	3.5904			1.33649	3.80724
1.33829	3.59273			1.33659	3.81285
1.3384	3.59587			1.33669	3.81788
1.3385	3.59974			1.33679	3.82329
1.3386	3.6033			1.33689	3.82863
1.3387	3.60663			1.33699	3.83657
1.3388	3.61044			1.33709	3.83985
1.33891	3.61404			1.33719	3.84573
1.33901	3.61739			1.33729	3.85037
1.33911	3.62051			1.33739	3.85627
1.33921	3.62454			1.33749	3.86162
1.33931	3.62889			1.33759	3.86697
1.33941	3.63215			1.33769	3.87186
1.33952	3.63546			1.33779	3.87747
1.33962	3.63864			1.33789	3.88352
1.33972	3.64156			1.33799	3.88586
1.33982	3.64619			1.33809	3.88966
1.33992	3.64995			1.33819	3.89354
1.34003	3.65409			1.33829	3.89579
1.34013	3.65824			1.33839	3.90086
1.34023	3.66168			1.33849	3.90604
1.34033	3.66462			1.33859	3.91237
1.34043	3.66848			1.33869	3.91824
1.34054	3.67263			1.33879	3.92395
1.34064	3.67595			1.33889	3.93158
1.34074	3.68034			1.33899	3.93737
1.34084	3.68415			1.33909	3.9429
1.34094	3.68721			1.33919	3.94536
1.34104	3.6907			1.33929	3.95266
1.34115	3.69368			1.33939	3.95773
1.34125	3.69804			1.33949	3.96178
1.34135	3.70167			1.33959	3.96795
1.34145	3.70532			1.33969	3.97385
1.34155	3.70833			1.33979	3.98036
1.34166	3.71233			1.33989	3.98525
1.34176	3.71601			1.33999	3.98981
1.34186	3.71929			1.34009	3.99633
1.34196	3.72276			1.34019	4.00253
1.34206	3.72649			1.34029	4.00821
1.34217	3.73014			1.34039	4.0144
1.34227	3.73379			1.34049	4.02126
1.34237	3.73714			1.34059	4.02581
1.34247	3.73961			1.34069	4.0321
1.34257	3.74297			1.34079	4.03864
1.34267	3.74614			1.34089	4.04311
1.34278	3.7495			1.34099	4.05041
1.34288	3.75287			1.34109	4.05516
1.34298	3.75616			1.34119	4.06051
1.34308	3.76048			1.34129	4.0657
1.34318	3.76425			1.34139	4.07095
1.34329	3.76759			1.34149	4.07663
1.34339	3.77161			1.34159	4.08338
1.34349	3.77505			1.34169	4.09144
1.34359	3.77854			1.34179	4.09734
1.34369	3.78215			1.34189	4.10286
1.3438	3.78749			1.34199	4.11123
1.3439	3.79152			1.34209	4.1184
1.344	3.79534			1.34219	4.12393
1.3441	3.79913			1.34229	4.12987
1.3442	3.80206			1.34239	4.13609
1.3443	3.80589			1.34249	4.14302
1.34441	3.81104			1.34259	4.14928
1.34451	3.81452			1.34269	4.15639
1.34461	3.81816			1.34278	4.16314
1.34471	3.82114			1.34289	4.16844
1.34481	3.82387			1.34299	4.17462
1.34492	3.82812			1.34309	4.18127
1.34502	3.83175			1.34319	4.1868
1.34512	3.83636			1.34329	4.19422
1.34522	3.8404			1.34339	4.20046
1.34532	3.84412			1.34349	4.2056
1.34542	3.84711			1.34359	4.21158
1.34553	3.85038			1.34369	4.21686
1.34563	3.85288			1.34379	4.22424
1.34573	3.8572			1.34388	4.23052
1.34583	3.86085			1.34398	4.23677
1.34593	3.8637			1.34408	4.24367
1.34604	3.86703			1.34418	4.2496
1.34614	3.86982			1.34428	4.2546
1.34624	3.87293			1.34438	4.25935
1.34634	3.87599			1.34448	4.26364
1.34644	3.88105			1.34458	4.26823
1.34655	3.88446			1.34468	4.27415
1.34665	3.88776			1.34478	4.2801
1.34675	3.89174			1.34489	4.28603
1.34685	3.89527			1.34499	4.29285
1.34695	3.89938			1.34509	4.29784
1.34705	3.90377			1.34519	4.30365
1.34716	3.90745			1.34529	4.31055
1.34726	3.91125			1.34539	4.31651
1.34736	3.9152			1.34549	4.32251
1.34746	3.91863			1.34559	4.32868
1.34756	3.92195			1.34569	4.33368
1.34766	3.92635			1.34579	4.33915
1.34777	3.93023			1.34588	4.3445
1.34787	3.93416			1.34598	4.35092
1.34797	3.93842			1.34608	4.35814
1.34807	3.94271			1.34618	4.36344
1.34817	3.94614			1.34628	4.36882
1.34828	3.9497			1.34638	4.37409
1.34838	3.95344			1.34648	4.37922
1.34848	3.95596			1.34658	4.38554
1.34858	3.95895			1.34668	4.39114
1.34868	3.96358			1.34678	4.39787
1.34879	3.96771			1.34689	4.40645
1.34889	3.97104			1.34699	4.41248
1.34899	3.9731			1.34709	4.41915
1.34909	3.97726			1.34719	4.42494
1.34919	3.98065			1.34729	4.43189
1.34929	3.98373			1.34739	4.43737
1.3494	3.9866			1.34749	4.44443
1.3495	3.98958			1.34759	4.45219
1.3496	3.99348			1.34769	4.45711
1.3497	3.99763			1.34779	4.46309
1.3498	4.00093			1.34788	4.46946
1.34991	4.00443			1.34798	4.47601
1.35001	4.00819			1.34808	4.48385
1.35011	4.01171			1.34818	4.48995
1.35021	4.01475			1.34828	4.49718
1.35031	4.01861			1.34838	4.50467
1.35042	4.02262			1.34848	4.50951
1.35052	4.02598			1.34858	4.51517
1.35062	4.02934			1.34868	4.5217
1.35072	4.03306			1.34878	4.53038
1.35082	4.03663			1.34888	4.53602
1.35092	4.04176			1.34898	4.54281
1.35103	4.04535			1.34908	4.54834
1.35113	4.04845			1.34918	4.5562
1.35123	4.05211			1.34928	4.56245
1.35133	4.05555			1.34938	4.56871
1.35143	4.06056			1.34948	4.57548
1.35154	4.06433			1.34958	4.58043
1.35164	4.0693			1.34968	4.58758
1.35174	4.07298			1.34978	4.59286
1.35184	4.07648			1.34988	4.60006
1.35194	4.08102			1.34998	4.60508
1.35205	4.08493			1.35008	4.6108
1.35215	4.08816			1.35018	4.61963
1.35225	4.09333			1.35028	4.62726
1.35235	4.09731			1.35038	4.63501
1.35245	4.1002			1.35048	4.64189
1.35255	4.10398			1.35058	4.6497
1.35266	4.10799			1.35068	4.65421
1.35276	4.11288			1.35078	4.66289
1.35286	4.11735			1.35088	4.66899
1.35296	4.12129			1.35098	4.67671
1.35306	4.12534			1.35108	4.68258
1.35317	4.12947			1.35118	4.69041
1.35327	4.13361			1.35128	4.69513
1.35337	4.13723			1.35138	4.70257
1.35347	4.14142			1.35148	4.70887
1.35357	4.14649			1.35158	4.7153
1.35367	4.15004			1.35168	4.71926
1.35378	4.15355			1.35178	4.72716
1.35388	4.15722			1.35188	4.73457
1.35398	4.16106			1.35198	4.7404
1.35408	4.16638			1.35208	4.74848
1.35418	4.17132			1.35218	4.7558
1.35429	4.17493			1.35228	4.76171
1.35439	4.17866			1.35238	4.76869
1.35449	4.18263			1.35248	4.77529
1.35459	4.18689			1.35258	4.78286
1.35469	4.19111			1.35268	4.78885
1.3548	4.19627			1.35278	4.79533
1.3549	4.20121			1.35288	4.79989
1.355	4.20503			1.35298	4.80778
1.3551	4.20936			1.35308	4.8154
1.3552	4.21282			1.35318	4.82097
1.3553	4.21667			1.35328	4.82696
1.35541	4.21981			1.35338	4.83286
1.35551	4.22496			1.35348	4.83966
1.35561	4.22981			1.35358	4.84743
1.35571	4.23459			1.35368	4.85423
1.35581	4.23894			1.35378	4.86236
1.35592	4.24346			1.35388	4.86962
1.35602	4.24648			1.35398	4.87796
1.35612	4.25161			1.35408	4.88567
1.35622	4.25583			1.35418	4.89313
1.35632	4.25924			1.35428	4.899
1.35643	4.26276			1.35438	4.90461
1.35653	4.26648			1.35448	4.91269
1.35663	4.27031			1.35458	4.91864
1.35673	4.27257			1.35468	4.92585
1.35683	4.27783			1.35478	4.93307
1.35694	4.28139			1.35488	4.94058
1.35704	4.2848			1.35498	4.94637
1.35714	4.28839			1.35508	4.95218
1.35724	4.29236			1.35518	4.95894
1.35734	4.29617			1.35528	4.96572
1.35745	4.30067			1.35538	4.97226
1.35755	4.30437			1.35548	4.97767
1.35765	4.30844			1.35558	4.98366
1.35775	4.31305			1.35568	4.99177
1.35785	4.31787			1.35578	4.99913
1.35795	4.32213			1.35588	5.00439
1.35806	4.32652			1.35598	5.01006
1.35816	4.3313			1.35608	5.01658
1.35826	4.33591			1.35618	5.02248
1.35836	4.34038			1.35628	5.02843
1.35846	4.34539			1.35638	5.03395
1.35857	4.35002			1.35648	5.03949
1.35867	4.35395			1.35658	5.04574
1.35877	4.35961			1.35668	5.05307
1.35887	4.36463			1.35678	5.05934
1.35897	4.36873			1.35688	5.06443
1.35907	4.3729			1.35698	5.06982
1.35918	4.3775			1.35708	5.07574
1.35928	4.38263			1.35718	5.08145
1.35938	4.38748			1.35728	5.08759
1.35948	4.39317			1.35738	5.09418
1.35958	4.39789			1.35748	5.10138
1.35969	4.40233			1.35758	5.10695
1.35979	4.40643			1.35768	5.1143
1.35989	4.41063			1.35778	5.1211
1.35999	4.41501			1.35788	5.12731
1.36009	4.41964			1.35798	5.13381
1.3602	4.42373			1.35808	5.14027
1.3603	4.42745			1.35818	5.14572
1.3604	4.43161			1.35828	5.15236
1.3605	4.4358			1.35838	5.15918
1.3606	4.4393			1.35848	5.16551
1.3607	4.44269			1.35858	5.17198
1.36081	4.44789			1.35868	5.17915
1.36091	4.45143			1.35878	5.18512
1.36101	4.45496			1.35888	5.19401
1.36111	4.46013			1.35898	5.20167
1.36121	4.46456			1.35908	5.20961
1.36132	4.46873			1.35918	5.21635
1.36142	4.47317			1.35928	5.22365
1.36152	4.47833			1.35938	5.2317
1.36162	4.48245			1.35948	5.24106
1.36172	4.48682			1.35958	5.2476
1.36183	4.49039			1.35968	5.25377
1.36193	4.49431			1.35978	5.26165
1.36203	4.49931			1.35988	5.26813
1.36213	4.50437			1.35998	5.27372
1.36223	4.50912			1.36008	5.2827
1.36233	4.51295			1.36018	5.28875
1.36244	4.51697			1.36028	5.29371
1.36254	4.52105			1.36038	5.30038
1.36264	4.52508			1.36048	5.31034
1.36274	4.52892			1.36058	5.31796
1.36284	4.53321			1.36068	5.32414
1.36295	4.53757			1.36078	5.33275
1.36305	4.54173			1.36088	5.34022
1.36315	4.54586			1.36098	5.34615
1.36325	4.54938			1.36108	5.35417
1.36335	4.55236			1.36118	5.36099
1.36346	4.55649			1.36128	5.36924
1.36356	4.56095			1.36138	5.37407
1.36366	4.56396			1.36148	5.37942
1.36376	4.56765			1.36158	5.38804
1.36386	4.57126			1.36168	5.39431
1.36396	4.57502			1.36178	5.40169
1.36407	4.57906			1.36188	5.40799
1.36417	4.58321			1.36198	5.41429
1.36427	4.58824			1.36208	5.42072
1.36437	4.59201			1.36218	5.42911
1.36447	4.59416			1.36228	5.43632
1.36458	4.59866			1.36238	5.44358
1.36468	4.60259			1.36248	5.45084
1.36478	4.60683			1.36258	5.45683
1.36488	4.61198			1.36268	5.46696
1.36498	4.61712			1.36278	5.4742
1.36508	4.6239			1.36288	5.47953
1.36519	4.628			1.36298	5.48467
1.36529	4.63263			1.36308	5.49071
1.36539	4.63783			1.36318	5.49834
1.36549	4.64151			1.36328	5.50598
1.36559	4.64601			1.36338	5.5142
1.3657	4.65044			1.36348	5.52131
1.3658	4.65679			1.36358	5.52911
1.3659	4.66124			1.36368	5.53583
1.366	4.66574			1.36378	5.54083
1.3661	4.67059			1.36388	5.54709
1.3662	4.67528			1.36398	5.554
1.36631	4.67961			1.36408	5.55919
1.36641	4.68505			1.36418	5.56643
1.36651	4.69026			1.36428	5.57212
1.36661	4.6948			1.36438	5.57782
1.36671	4.69981			1.36448	5.58336
1.36682	4.70475			1.36458	5.58946
1.36692	4.71017			1.36468	5.59639
1.36702	4.71478			1.36478	5.60217
1.36712	4.71938			1.36488	5.60806
1.36722	4.72485			1.36498	5.61541
1.36732	4.72931			1.36508	5.62094
1.36743	4.73304			1.36518	5.62596
1.36753	4.7367			1.36528	5.63269
1.36763	4.74056			1.36538	5.63989
1.36773	4.74486			1.36548	5.64669
1.36783	4.74854			1.36558	5.65325
1.36794	4.7529			1.36568	5.65992
1.36804	4.75775			1.36578	5.66545
1.36814	4.76347			1.36588	5.67017
1.36824	4.76765			1.36598	5.67606
1.36834	4.77193			1.36608	5.68242
1.36845	4.77718			1.36618	5.69035
1.36855	4.78049			1.36628	5.70052
1.36865	4.78457			1.36638	5.70724
1.36875	4.78971			1.36648	5.71334
1.36885	4.7949			1.36658	5.72018
1.36895	4.79936			1.36668	5.72564
1.36906	4.80365			1.36678	5.73155
1.36916	4.80753			1.36688	5.73874
1.36926	4.81108			1.36698	5.74652
1.36936	4.81458			1.36708	5.75536
1.36946	4.81806			1.36718	5.76235
1.36957	4.8216			1.36728	5.76877
1.36967	4.82515			1.36738	5.77537
1.36977	4.82917			1.36748	5.78164
1.36987	4.83276			1.36758	5.78829
1.36997	4.83707			1.36768	5.79464
1.37008	4.84155			1.36778	5.80219
1.37018	4.84586			1.36788	5.80834
1.37028	4.85148			1.36798	5.81456
1.37038	4.8567			1.36808	5.82107
1.37048	4.86127			1.36818	5.82838
1.37058	4.86518			1.36828	5.83468
1.37069	4.8691			1.36838	5.84134
1.37079	4.87333			1.36848	5.84779
1.37089	4.87691			1.36858	5.85499
1.37099	4.88075			1.36868	5.86
1.37109	4.88647			1.36878	5.86473
1.3712	4.89189			1.36888	5.87231
1.3713	4.89593			1.36898	5.87834
1.3714	4.89979			1.36908	5.88637
1.3715	4.9042			1.36918	5.89361
1.3716	4.90812			1.36928	5.90272
1.37171	4.91208			1.36938	5.9096
1.37181	4.91694			1.36948	5.91479
1.37191	4.92234			1.36958	5.92134
1.37201	4.93019			1.36968	5.929
1.37211	4.93657			1.36978	5.93528
1.37221	4.94216			1.36988	5.94149
1.37232	4.94698			1.36998	5.94897
1.37242	4.95116			1.37008	5.95644
1.37252	4.95592			1.37018	5.96417
1.37262	4.96122			1.37028	5.97236
1.37272	4.96649			1.37038	5.97968
1.37283	4.97187			1.37048	5.98562
1.37293	4.97636			1.37058	5.99158
1.37303	4.98079			1.37068	5.99942
1.37313	4.98577			1.37078	6.0069
1.37323	4.99017			1.37088	6.01447
1.37333	4.99493			1.37098	6.0219
1.37344	4.99985			1.37108	6.02834
1.37354	5.00515			1.37118	6.03496
1.37364	5.01033			1.37128	6.04054
1.37374	5.01574			1.37138	6.04576
1.37384	5.01966			1.37148	6.05137
1.37395	5.02393			1.37158	6.05726
1.37405	5.02884			1.37168	6.06373
1.37415	5.03379			1.37178	6.06905
1.37425	5.03847			1.37188	6.07624
1.37435	5.04268			1.37198	6.0834
1.37446	5.04695			1.37208	6.09274
1.37456	5.05136			1.37218	6.09769
1.37466	5.05505			1.37228	6.10604
1.37476	5.05867			1.37238	6.11177
1.37486	5.06241			1.37248	6.11839
1.37496	5.06635			1.37258	6.12485
1.37507	5.06999			1.37268	6.1305
1.37517	5.07359			1.37278	6.1366
1.37527	5.07794			1.37288	6.14334
1.37537	5.08247			1.37298	6.15043
1.37548	5.0868			1.37308	6.15663
1.37558	5.09226			1.37318	6.16374
1.37568	5.09644			1.37328	6.16816
1.37578	5.10045			1.37338	6.17438
1.37588	5.10465			1.37348	6.18048
1.37598	5.10863			1.37358	6.18842
1.37609	5.11421			1.37368	6.19602
1.37619	5.11887			1.37378	6.20269
1.37629	5.12422			1.37388	6.21091
1.37639	5.12848			1.37398	6.21754
1.37649	5.13306			1.37408	6.22371
1.3766	5.13889			1.37418	6.23007
1.3767	5.14313			1.37428	6.23685
1.3768	5.14832			1.37438	6.2439
1.3769	5.15331			1.37448	6.25017
1.377	5.15709			1.37458	6.25595
1.37711	5.16075			1.37468	6.26223
1.37721	5.16492			1.37478	6.26867
1.37731	5.17113			1.37488	6.27565
1.37741	5.17662			1.37498	6.28198
1.37751	5.18118			1.37508	6.28794
1.37761	5.18668			1.37518	6.29429
1.37772	5.19045			1.37528	6.30252
1.37782	5.19419			1.37538	6.30967
1.37792	5.19857			1.37548	6.31733
1.37802	5.20246			1.37558	6.32464
1.37812	5.20688			1.37568	6.33071
1.37823	5.21172			1.37578	6.33739
1.37833	5.21613			1.37588	6.3434
1.37843	5.22064			1.37598	6.34914
1.37853	5.22526			1.37608	6.35537
1.37863	5.22981			1.37618	6.36109
1.37873	5.23364			1.37628	6.36798
1.37884	5.23835			1.37638	6.37579
1.37894	5.2433			1.37648	6.38233
1.37904	5.24865			1.37658	6.38867
1.37914	5.25343			1.37668	6.39489
1.37924	5.25781			1.37678	6.40092
1.37935	5.26161			1.37688	6.4078
1.37945	5.26658			1.37698	6.41571
1.37955	5.27187			1.37708	6.42252
1.37965	5.27956			1.37718	6.42911
1.37975	5.28308			1.37728	6.43642
1.37986	5.28834			1.37738	6.44233
1.37996	5.2932			1.37748	6.44815
1.38006	5.29899			1.37758	6.45444
1.38016	5.30445			1.37768	6.45995
1.38026	5.31024			1.37778	6.46455
1.38036	5.31521			1.37788	6.46911
1.38047	5.32049			1.37798	6.4753
1.38057	5.32556			1.37808	6.48334
1.38067	5.33006			1.37818	6.48991
1.38077	5.33536			1.37828	6.4949
1.38087	5.34285			1.37838	6.50219
1.38098	5.3481			1.37848	6.51019
1.38108	5.35287			1.37858	6.51633
1.38118	5.3569			1.37868	6.52417
1.38128	5.36142			1.37878	6.52918
1.38138	5.36587			1.37888	6.53517
1.38149	5.3694			1.37898	6.54114
1.38159	5.37403			1.37908	6.54968
1.38169	5.3792			1.37918	6.55671
1.38179	5.3834			1.37928	6.56332
1.38189	5.38781			1.37938	6.56693
1.38199	5.39268			1.37948	6.57234
1.3821	5.39828			1.37958	6.57683
1.3822	5.40368			1.37968	6.58333
1.3823	5.40787			1.37978	6.5886
1.3824	5.4121			1.37988	6.59534
1.3825	5.41709			1.37998	6.60069
1.38261	5.42159			1.38008	6.60534
1.38271	5.42653			1.38018	6.61116
1.38281	5.43134			1.38028	6.61919
1.38291	5.43626			1.38038	6.62617
1.38301	5.44119			1.38048	6.63253
1.38312	5.44616			1.38058	6.63756
1.38322	5.45084			1.38068	6.64412
1.38332	5.45543			1.38078	6.65304
1.38342	5.45951			1.38088	6.65683
1.38352	5.46553			1.38098	6.66388
1.38362	5.47041			1.38108	6.66883
1.38373	5.47599			1.38118	6.67323
1.38383	5.48122			1.38128	6.67992
1.38393	5.48572			1.38138	6.68738
1.38403	5.4903			1.38148	6.69306
1.38413	5.49496			1.38158	6.69778
1.38424	5.50048			1.38168	6.70303
1.38434	5.50605			1.38178	6.70732
1.38444	5.5108			1.38188	6.71644
1.38454	5.51519			1.38198	6.72356
1.38464	5.52035			1.38208	6.72958
1.38474	5.52545			1.38218	6.73622
1.38485	5.5304			1.38228	6.74444
1.38495	5.53502			1.38238	6.75049
1.38505	5.53892			1.38248	6.75677
1.38515	5.54554			1.38258	6.76481
1.38525	5.55042			1.38268	6.77024
1.38536	5.55529			1.38278	6.77597
1.38546	5.55968			1.38288	6.78205
1.38556	5.56394			1.38298	6.78856
1.38566	5.56839			1.38308	6.79351
1.38576	5.57327			1.38318	6.79857
1.38586	5.57824			1.38328	6.80521
1.38597	5.58311			1.38338	6.81154
1.38607	5.58733			1.38348	6.81735
1.38617	5.59162			1.38358	6.82361
1.38627	5.59607			1.38368	6.82831
1.38637	5.6009			1.38378	6.83422
1.38648	5.60598			1.38388	6.84094
1.38658	5.61059			1.38398	6.84582
1.38668	5.61497			1.38408	6.85435
1.38678	5.61969			1.38418	6.86055
1.38688	5.625			1.38428	6.86695
1.38698	5.63052			1.38438	6.87335
1.38709	5.63608			1.38448	6.87829
1.38719	5.64083			1.38458	6.88424
1.38729	5.64545			1.38468	6.88874
1.38739	5.65104			1.38478	6.89321
1.38749	5.65605			1.38488	6.89959
1.3876	5.65985			1.38498	6.90461
1.3877	5.66422			1.38508	6.9097
1.3878	5.66713			1.38518	6.91736
1.3879	5.67181			1.38528	6.92464
1.388	5.67587			1.38538	6.92902
1.38811	5.68098			1.38548	6.93501
1.38821	5.68577			1.38558	6.94066
1.38831	5.68994			1.38568	6.94581
1.38841	5.69506			1.38578	6.95069
1.38851	5.70025			1.38588	6.95679
1.38861	5.70674			1.38598	6.96288
1.38872	5.71269			1.38608	6.9678
1.38882	5.71695			1.38618	6.97321
1.38892	5.72183			1.38628	6.97945
1.38902	5.72692			1.38638	6.98435
1.38912	5.73238			1.38648	6.98834
1.38923	5.73722			1.38658	6.99349
1.38933	5.74386			1.38668	6.99803
1.38943	5.74907			1.38678	7.00241
1.38953	5.75319			1.38688	7.00731
1.38963	5.757			1.38698	7.01205
1.38974	5.7617			1.38708	7.01733
1.38984	5.76686			1.38718	7.02134
1.38994	5.77174			1.38728	7.02608
1.39004	5.77657			1.38738	7.03107
1.39014	5.78097			1.38748	7.03563
1.39024	5.7864			1.38758	7.04067
1.39035	5.79243			1.38768	7.04518
1.39045	5.79767			1.38778	7.04958
1.39055	5.80233			1.38788	7.0528
1.39065	5.80745			1.38798	7.05737
1.39075	5.8131			1.38808	7.06296
1.39086	5.81814			1.38818	7.06777
1.39096	5.82322			1.38828	7.07261
1.39106	5.82703			1.38838	7.07779
1.39116	5.83096			1.38848	7.08311
1.39126	5.83567			1.38858	7.08743
1.39137	5.84143			1.38868	7.09262
1.39147	5.84627			1.38878	7.0983
1.39157	5.85113			1.38888	7.10412
1.39167	5.85585			1.38898	7.1079
1.39177	5.86004			1.38908	7.11429
1.39187	5.8643			1.38918	7.1187
1.39198	5.86846			1.38928	7.12197
1.39208	5.8735			1.38938	7.12673
1.39218	5.87844			1.38948	7.13329
1.39228	5.88315			1.38958	7.13834
1.39238	5.88679			1.38968	7.14414
1.39249	5.89232			1.38978	7.15022
1.39259	5.89832			1.38988	7.1555
1.39269	5.90428			1.38998	7.16084
1.39279	5.91044			1.39008	7.16589
1.39289	5.91451			1.39018	7.17071
1.39299	5.91979			1.39028	7.1759
1.3931	5.92483			1.39038	7.18086
1.3932	5.92947			1.39048	7.18648
1.3933	5.93423			1.39058	7.19377
1.3934	5.93872			1.39068	7.19865
1.3935	5.94373			1.39078	7.20301
1.39361	5.94972			1.39088	7.2097
1.39371	5.95545			1.39098	7.21526
1.39381	5.96101			1.39108	7.21911
1.39391	5.9653			1.39118	7.2251
1.39401	5.97009			1.39128	7.23039
1.39412	5.97505			1.39138	7.235
1.39422	5.98062			1.39148	7.23982
1.39432	5.98585			1.39158	7.24553
1.39442	5.99127			1.39168	7.25081
1.39452	5.99666			1.39178	7.25675
1.39463	6.00206			1.39188	7.26277
1.39473	6.0078			1.39198	7.26816
1.39483	6.01379			1.39208	7.27284
1.39493	6.01916			1.39218	7.27777
1.39503	6.02385			1.39228	7.28297
1.39514	6.02924			1.39238	7.28765
1.39524	6.03429			1.39248	7.29236
1.39534	6.03988			1.39258	7.29748
1.39544	6.0462			1.39268	7.30278
1.39554	6.05148			1.39278	7.30839
1.39564	6.05633			1.39288	7.31401
1.39575	6.06222			1.39298	7.31736
1.39585	6.06797			1.39308	7.32078
1.39595	6.07324			1.39318	7.32546
1.39605	6.07803			1.39328	7.32908
1.39615	6.08296			1.39338	7.33329
1.39626	6.08805			1.39348	7.33828
1.39636	6.09352			1.39358	7.34256
1.39646	6.09862			1.39368	7.347
1.39656	6.10433			1.39377	7.35101
1.39666	6.10929			1.39387	7.35515
1.39677	6.11496			1.39397	7.3599
1.39687	6.11996			1.39408	7.36454
1.39697	6.12491			1.39417	7.36782
1.39707	6.12973			1.39427	7.37159
1.39717	6.1346			1.39437	7.37654
1.39727	6.1395			1.39447	7.38095
1.39738	6.14542			1.39457	7.38584
1.39748	6.15132			1.39468	7.39179
1.39758	6.15661			1.39478	7.39583
1.39768	6.16187			1.39488	7.39916
1.39778	6.16744			1.39498	7.40309
1.39789	6.17254			1.39508	7.40791
1.39799	6.17797			1.39518	7.41309
1.39809	6.18428			1.39528	7.41861
1.39819	6.18957			1.39538	7.42283
1.39829	6.19438			1.39548	7.42816
1.39839	6.19992			1.39558	7.43321
1.3985	6.2054			1.39567	7.43909
1.3986	6.21061			1.39577	7.44344
1.3987	6.21575			1.39587	7.44814
1.3988	6.22143			1.39597	7.45268
1.3989	6.22701			1.39607	7.45725
1.39901	6.23122			1.39617	7.46115
1.39911	6.23558			1.39627	7.46571
1.39921	6.24115			1.39637	7.47094
1.39931	6.24676			1.39647	7.47617
1.39941	6.25257			1.39657	7.48031
1.39952	6.25881			1.39668	7.48455
1.39962	6.26431			1.39678	7.49025
1.39972	6.26938			1.39688	7.49516
1.39982	6.27493			1.39698	7.49885
1.39992	6.27892			1.39708	7.5029
1.40002	6.28483			1.39718	7.50673
1.40013	6.28996			1.39728	7.51004
1.40023	6.29426			1.39738	7.51433
1.40033	6.2995			1.39748	7.51938
1.40043	6.30541			1.39758	7.523
1.40053	6.31105			1.39768	7.52684
1.40064	6.31616			1.39777	7.52888
1.40074	6.32137			1.39787	7.53262
1.40084	6.32701			1.39797	7.5355
1.40094	6.33226			1.39807	7.53873
1.40104	6.33773			1.39817	7.54225
1.40115	6.343			1.39827	7.54594
1.40125	6.34809			1.39837	7.55027
1.40135	6.35339			1.39847	7.55401
1.40145	6.35898			1.39857	7.55814
1.40155	6.36475			1.39867	7.56269
1.40165	6.37029			1.39878	7.56823
1.40176	6.37504			1.39888	7.573
1.40186	6.38043			1.39898	7.57745
1.40196	6.38524			1.39907	7.58111
1.40206	6.3913			1.39917	7.58449
1.40216	6.39834			1.39927	7.58859
1.40227	6.40345			1.39937	7.59255
1.40237	6.4093			1.39947	7.59645
1.40247	6.41508			1.39957	7.60106
1.40257	6.42034			1.39967	7.60503
1.40267	6.4248			1.39977	7.60959
1.40278	6.42949			1.39987	7.6148
1.40288	6.43505			1.39997	7.61922
1.40298	6.44071			1.40007	7.62415
1.40308	6.44636			1.40017	7.62933
1.40318	6.45256			1.40027	7.63422
1.40328	6.45817			1.40037	7.64045
1.40339	6.46441			1.40047	7.64592
1.40349	6.46994			1.40057	7.65114
1.40359	6.47562			1.40067	7.65456
1.40369	6.48132			1.40077	7.65917
1.40379	6.48763			1.40087	7.66394
1.40389	6.49392			1.40097	7.66746
1.404	6.49821			1.40107	7.6718
1.4041	6.50439			1.40117	7.67651
1.4042	6.51043			1.40127	7.68048
1.4043	6.51634			1.40137	7.68355
1.4044	6.52229			1.40147	7.68786
1.40451	6.52825			1.40157	7.69139
1.40461	6.53308			1.40167	7.69541
1.40471	6.5389			1.40177	7.69912
1.40481	6.54536			1.40187	7.70195
1.40491	6.55126			1.40197	7.70582
1.40502	6.55701			1.40207	7.70995
1.40512	6.56225			1.40217	7.71262
1.40522	6.56887			1.40227	7.71587
1.40532	6.57577			1.40237	7.71886
1.40542	6.58153			1.40247	7.72156
1.40552	6.58695			1.40257	7.72384
1.40563	6.59264			1.40267	7.72632
1.40573	6.59918			1.40277	7.72974
1.40583	6.60562			1.40287	7.7325
1.40593	6.61131			1.40297	7.73658
1.40603	6.61588			1.40307	7.73963
1.40614	6.62126			1.40317	7.74406
1.40624	6.62788			1.40327	7.75002
1.40634	6.6337			1.40337	7.75326
1.40644	6.63953			1.40347	7.75719
1.40654	6.64607			1.40357	7.76045
1.40665	6.65346			1.40367	7.76421
1.40675	6.65998			1.40377	7.76671
1.40685	6.66726			1.40387	7.76894
1.40695	6.6721			1.40397	7.77336
1.40705	6.67864			1.40407	7.77681
1.40715	6.6857			1.40417	7.78114
1.40726	6.69241			1.40427	7.78486
1.40736	6.69795			1.40437	7.78826
1.40746	6.70356			1.40447	7.79245
1.40756	6.70995			1.40457	7.7963
1.40766	6.71579			1.40467	7.80069
1.40777	6.72041			1.40477	7.80514
1.40787	6.72544			1.40487	7.8096
1.40797	6.73168			1.40497	7.81503
1.40807	6.73806			1.40507	7.82059
1.40817	6.74447			1.40517	7.82513
1.40827	6.75088			1.40527	7.8289
1.40838	6.75802			1.40537	7.8336
1.40848	6.76474			1.40547	7.83804
1.40858	6.76945			1.40557	7.84073
1.40868	6.77603			1.40567	7.84429
1.40878	6.7824			1.40577	7.84815
1.40889	6.7893			1.40587	7.84991
1.40899	6.79536			1.40597	7.85317
1.40909	6.80098			1.40607	7.85835
1.40919	6.80755			1.40617	7.86238
1.40929	6.8134			1.40627	7.86676
1.4094	6.81934			1.40637	7.87197
1.4095	6.8261			1.40647	7.87666
1.4096	6.83239			1.40657	7.88059
1.4097	6.83906			1.40667	7.88452
1.4098	6.84693			1.40677	7.88686
1.4099	6.854			1.40687	7.8899
1.41001	6.85892			1.40697	7.89415
1.41011	6.86466			1.40707	7.89706
1.41021	6.87181			1.40717	7.90077
1.41031	6.87862			1.40727	7.90363
1.41041	6.88477			1.40737	7.9069
1.41052	6.89151			1.40747	7.90971
1.41062	6.89699			1.40757	7.91183
1.41072	6.90392			1.40767	7.91378
1.41082	6.91089			1.40777	7.91643
1.41092	6.91682			1.40787	7.92014
1.41103	6.92345			1.40797	7.92365
1.41113	6.93106			1.40807	7.92761
1.41123	6.93798			1.40817	7.93244
1.41133	6.94241			1.40827	7.93587
1.41143	6.94958			1.40837	7.93858
1.41153	6.95717			1.40847	7.94165
1.41164	6.96442			1.40857	7.94435
1.41174	6.97146			1.40867	7.94757
1.41184	6.97747			1.40877	7.95067
1.41194	6.98275			1.40887	7.95325
1.41204	6.99113			1.40897	7.95586
1.41215	6.99769			1.40907	7.95968
1.41225	7.0039			1.40917	7.9616
1.41235	7.01038			1.40927	7.96376
1.41245	7.0167			1.40937	7.96679
1.41255	7.02477			1.40947	7.97134
1.41266	7.03337			1.40957	7.9751
1.41276	7.04153			1.40967	7.97779
1.41286	7.04952			1.40977	7.98149
1.41296	7.05693			1.40987	7.98555
1.41306	7.06349			1.40997	7.98768
1.41317	7.07045			1.41007	7.99213
1.41327	7.07737			1.41017	7.99603
1.41337	7.08549			1.41027	8.00018
1.41347	7.0923			1.41037	8.00337
1.41357	7.09862			1.41047	8.00526
1.41367	7.10604			1.41057	8.00843
1.41378	7.11469			1.41067	8.01043
1.41388	7.12284			1.41077	8.01249
1.41398	7.12912			1.41087	8.01627
1.41408	7.13626			1.41097	8.02034
1.41418	7.14443			1.41107	8.02447
1.41429	7.15299			1.41117	8.02737
1.41439	7.16116			1.41127	8.02999
1.41449	7.16637			1.41137	8.03372
1.41459	7.17306			1.41147	8.03749
1.41469	7.18188			1.41157	8.03965
1.4148	7.19014			1.41167	8.04153
1.4149	7.19813			1.41177	8.04504
1.415	7.20439			1.41187	8.04866
1.4151	7.21236			1.41197	8.05022
1.4152	7.22066			1.41207	8.05093
1.4153	7.22892			1.41217	8.05354
1.41541	7.23791			1.41227	8.05645
1.41551	7.24367			1.41237	8.05791
1.41561	7.25297			1.41247	8.06082
1.41571	7.26258			1.41257	8.06424
1.41581	7.27157			1.41267	8.06657
1.41592	7.27819			1.41277	8.06861
1.41602	7.28746			1.41287	8.07092
1.41612	7.29623			1.41297	8.07328
1.41622	7.30458			1.41307	8.0777
1.41632	7.31206			1.41317	8.07977
1.41643	7.31937			1.41327	8.08179
1.41653	7.32855			1.41337	8.08377
1.41663	7.33647			1.41347	8.08616
1.41673	7.3434			1.41357	8.08949
1.41683	7.35107			1.41367	8.09219
1.41693	7.36069			1.41377	8.09554
1.41704	7.37084			1.41387	8.09888
1.41714	7.37936			1.41397	8.10194
1.41724	7.38776			1.41407	8.10472
1.41734	7.39751			1.41417	8.1074
1.41744	7.40731			1.41427	8.11015
1.41755	7.4146			1.41437	8.1121
1.41765	7.42231			1.41447	8.11456
1.41775	7.43265			1.41457	8.11943
1.41785	7.44179			1.41467	8.12395
1.41795	7.4492			1.41477	8.12736
1.41805	7.45824			1.41487	8.13083
1.41816	7.46739			1.41497	8.13523
1.41826	7.47664			1.41507	8.13931
1.41836	7.48411			1.41517	8.14219
1.41846	7.4923			1.41527	8.14566
1.41856	7.50267			1.41537	8.14934
1.41867	7.51286			1.41547	8.15352
1.41877	7.52119			1.41557	8.15659
1.41887	7.53058			1.41567	8.16034
1.41897	7.54033			1.41577	8.16511
1.41907	7.55042			1.41587	8.16992
1.41918	7.55895			1.41597	8.17374
1.41928	7.56827			1.41607	8.17596
1.41938	7.57861			1.41617	8.17903
1.41948	7.58749			1.41627	8.18322
1.41958	7.5952			1.41637	8.186
1.41968	7.60513			1.41647	8.18843
1.41979	7.61361			1.41657	8.19103
1.41989	7.621			1.41667	8.19463
1.41999	7.63128			1.41677	8.19837
1.42009	7.64247			1.41687	8.20286
1.42019	7.65126			1.41697	8.20746
1.4203	7.65885			1.41707	8.21059
1.4204	7.66898			1.41717	8.21413
1.4205	7.67775			1.41727	8.21628
1.4206	7.68593			1.41737	8.21948
1.4207	7.6962			1.41747	8.22152
1.42081	7.7063			1.41757	8.22275
1.42091	7.7158			1.41767	8.22622
1.42101	7.72546			1.41777	8.23
1.42111	7.73575			1.41787	8.23307
1.42121	7.74442			1.41797	8.2351
1.42131	7.75387			1.41807	8.23802
1.42142	7.76479			1.41817	8.24114
1.42152	7.77325			1.41827	8.24422
1.42162	7.78335			1.41837	8.24759
1.42172	7.79475			1.41847	8.2495
1.42182	7.8065			1.41857	8.25219
1.42193	7.81524			1.41867	8.25504
1.42203	7.8259			1.41877	8.25677
1.42213	7.83686			1.41887	8.26111
1.42223	7.84556			1.41897	8.26448
1.42233	7.85678			1.41907	8.26656
1.42243	7.86814			1.41917	8.2691
1.42254	7.87683			1.41927	8.27053
1.42264	7.88686			1.41937	8.27297
1.42274	7.89906			1.41947	8.27469
1.42284	7.90852			1.41957	8.27735
1.42294	7.92049			1.41967	8.27955
1.42305	7.93221			1.41977	8.28334
1.42315	7.94112			1.41987	8.28663
1.42325	7.95277			1.41997	8.28889
1.42335	7.96444			1.42007	8.29342
1.42345	7.97406			1.42017	8.29667
1.42355	7.98614			1.42027	8.29998
1.42366	7.99732			1.42037	8.30311
1.42376	8.00721			1.42047	8.30734
1.42386	8.02067			1.42057	8.31166
1.42396	8.03223			1.42067	8.31488
1.42406	8.04292			1.42077	8.31721
1.42417	8.05549			1.42087	8.3186
1.42427	8.06614			1.42097	8.32017
1.42437	8.07652			1.42107	8.32282
1.42447	8.08935			1.42117	8.32547
1.42457	8.09988			1.42127	8.32764
1.42468	8.11181			1.42137	8.32902
1.42478	8.12354			1.42147	8.33099
1.42488	8.13511			1.42157	8.33412
1.42498	8.14806			1.42167	8.33739
1.42508	8.15911			1.42177	8.34198
1.42518	8.17105			1.42187	8.34613
1.42529	8.1849			1.42197	8.34911
1.42539	8.19571			1.42207	8.35248
1.42549	8.20797			1.42217	8.35516
1.42559	8.21836			1.42227	8.35696
1.42569	8.23114			1.42237	8.35865
1.4258	8.24566			1.42247	8.36082
1.4259	8.25608			1.42257	8.3629
1.426	8.26965			1.42267	8.3635
1.4261	8.28309			1.42277	8.36543
1.4262	8.29314			1.42287	8.36745
1.42631	8.30647			1.42297	8.36856
1.42641	8.31704			1.42307	8.37026
1.42651	8.33035			1.42317	8.3736
1.42661	8.34362			1.42327	8.37591
1.42671	8.35511			1.42337	8.37832
1.42681	8.369			1.42347	8.38183
1.42692	8.38038			1.42357	8.38445
1.42702	8.39604			1.42367	8.38752
1.42712	8.40997			1.42377	8.39134
1.42722	8.42132			1.42387	8.39438
1.42732	8.43518			1.42397	8.39701
1.42743	8.4468			1.42407	8.39939
1.42753	8.46153			1.42417	8.40126
1.42763	8.47507			1.42427	8.40459
1.42773	8.48737			1.42437	8.40689
1.42783	8.50081			1.42447	8.41014
1.42793	8.51413			1.42457	8.41328
1.42804	8.52995			1.42467	8.41676
1.42814	8.54315			1.42477	8.42154
1.42824	8.55664			1.42487	8.42473
1.42834	8.56966			1.42497	8.42976
1.42844	8.58341			1.42507	8.43538
1.42855	8.59675			1.42517	8.44021
1.42865	8.61097			1.42527	8.4438
1.42875	8.62429			1.42537	8.44676
1.42885	8.63784			1.42547	8.45056
1.42895	8.65447			1.42557	8.45415
1.42906	8.66846			1.42567	8.45481
1.42916	8.68352			1.42577	8.45773
1.42926	8.69682			1.42587	8.46192
1.42936	8.71266			1.42597	8.46387
1.42946	8.72511			1.42607	8.46815
1.42956	8.73991			1.42617	8.47019
1.42967	8.75361			1.42627	8.47235
1.42977	8.7687			1.42637	8.47423
1.42987	8.78637			1.42647	8.47647
1.42997	8.79983			1.42657	8.47818
1.43007	8.81635			1.42667	8.48141
1.43018	8.82865			1.42677	8.48446
1.43028	8.84508			1.42687	8.48638
1.43038	8.8576			1.42697	8.48816
1.43048	8.8736			1.42707	8.49015
1.43058	8.88725			1.42717	8.4913
1.43069	8.90412			1.42727	8.49355
1.43079	8.9175			1.42737	8.4954
1.43089	8.93473			1.42747	8.49668
1.43099	8.94854			1.42757	8.49727
1.43109	8.96516			1.42767	8.49962
1.43119	8.97909			1.42777	8.50282
1.4313	8.99592			1.42787	8.50529
1.4314	9.01109			1.42797	8.50827
1.4315	9.02704			1.42807	8.5105
1.4316	9.04189			1.42817	8.51341
1.4317	9.06013			1.42827	8.51609
1.43181	9.07598			1.42837	8.51787
1.43191	9.0926			1.42847	8.52072
1.43201	9.10824			1.42857	8.52267
1.43211	9.12425			1.42867	8.52611
1.43221	9.14045			1.42877	8.52959
1.43232	9.15469			1.42887	8.53272
1.43242	9.17088			1.42897	8.53655
1.43252	9.18701			1.42907	8.54027
1.43262	9.20479			1.42917	8.54301
1.43272	9.22041			1.42927	8.54654
1.43283	9.2384			1.42937	8.5502
1.43293	9.25493			1.42947	8.55443
1.43303	9.27371			1.42957	8.55667
1.43313	9.2889			1.42967	8.56095
1.43323	9.30723			1.42977	8.56413
1.43333	9.32201			1.42987	8.5677
1.43344	9.34093			1.42997	8.57151
1.43354	9.35645			1.43007	8.57386
1.43364	9.37756			1.43017	8.57667
1.43374	9.3929			1.43027	8.57892
1.43384	9.41211			1.43037	8.58117
1.43395	9.42824			1.43047	8.58495
1.43405	9.44731			1.43057	8.58891
1.43415	9.46298			1.43067	8.59222
1.43425	9.47861			1.43077	8.59545
1.43435	9.49848			1.43087	8.59967
1.43446	9.51516			1.43097	8.60319
1.43456	9.5353			1.43107	8.60754
1.43466	9.55246			1.43117	8.61083
1.43476	9.57172			1.43127	8.61432
1.43486	9.588			1.43137	8.619
1.43496	9.60548			1.43147	8.62273
1.43507	9.62539			1.43157	8.62617
1.43517	9.64418			1.43167	8.62955
1.43527	9.66419			1.43177	8.63262
1.43537	9.68278			1.43187	8.63656
1.43547	9.70164			1.43197	8.64168
1.43558	9.71919			1.43207	8.64724
1.43568	9.73946			1.43217	8.65146
1.43578	9.75926			1.43227	8.6553
1.43588	9.77982			1.43237	8.65948
1.43598	9.79821			1.43247	8.66507
1.43609	9.81449			1.43257	8.66887
1.43619	9.83481			1.43267	8.67254
1.43629	9.85498			1.43277	8.67682
1.43639	9.87668			1.43287	8.68103
1.43649	9.89527			1.43297	8.68453
1.43659	9.91348			1.43307	8.68911
1.4367	9.93546			1.43317	8.69353
1.4368	9.95331			1.43327	8.69714
1.4369	9.97625			1.43337	8.70039
1.437	9.99478			1.43347	8.70494
1.4371	10.0128			1.43357	8.70964
1.43721	10.0355			1.43367	8.71351
1.43731	10.0536			1.43377	8.71824
1.43741	10.0712			1.43387	8.7217
1.43751	10.0941			1.43397	8.72618
1.43761	10.1121			1.43407	8.73068
1.43771	10.1348			1.43417	8.73523
1.43782	10.1534			1.43427	8.73995
1.43792	10.1731			1.43437	8.74203
1.43802	10.1958			1.43447	8.74408
1.43812	10.2146			1.43457	8.74609
1.43822	10.2343			1.43467	8.74896
1.43833	10.2573			1.43477	8.75358
1.43843	10.2765			1.43487	8.7565
1.43853	10.2977			1.43497	8.75937
1.43863	10.3211			1.43507	8.76371
1.43873	10.3402			1.43517	8.7677
1.43884	10.3611			1.43527	8.77147
1.43894	10.384			1.43537	8.77706
1.43904	10.4032			1.43547	8.78162
1.43914	10.4255			1.43557	8.78493
1.43924	10.4482			1.43567	8.78861
1.43934	10.4676			1.43577	8.79372
1.43945	10.4904			1.43587	8.79837
1.43955	10.5126			1.43597	8.80183
1.43965	10.5329			1.43607	8.80531
1.43975	10.5571			1.43617	8.80973
1.43985	10.5797			1.43627	8.81261
1.43996	10.6011			1.43637	8.81706
1.44006	10.622			1.43647	8.82087
1.44016	10.6476			1.43657	8.82469
1.44026	10.6698			1.43667	8.82936
1.44036	10.6903			1.43677	8.83272
1.44047	10.7159			1.43687	8.83801
1.44057	10.736			1.43697	8.84374
1.44067	10.7563			1.43707	8.85029
1.44077	10.7778			1.43717	8.85468
1.44087	10.804			1.43727	8.85914
1.44097	10.8264			1.43737	8.86442
1.44108	10.8475			1.43747	8.8693
1.44118	10.8744			1.43757	8.87472
1.44128	10.8951			1.43767	8.87964
1.44138	10.9165			1.43777	8.8841
1.44148	10.9391			1.43787	8.88824
1.44158	10.9671			1.43797	8.8939
1.44169	10.9893			1.43807	8.89927
1.44179	11.0122			1.43817	8.90532
1.44189	11.0366			1.43827	8.90849
1.44199	11.0629			1.43837	8.91331
1.44209	11.0847			1.43847	8.91948
1.4422	11.1071			1.43857	8.92488
1.4423	11.1299			1.43867	8.92995
1.4424	11.1543			1.43877	8.93591
1.4425	11.1808			1.43887	8.94006
1.4426	11.2041			1.43897	8.945
1.44271	11.2268			1.43907	8.95021
1.44281	11.2521			1.43917	8.95592
1.44291	11.2788			1.43927	8.96142
1.44301	11.3029			1.43937	8.96757
1.44311	11.327			1.43947	8.97188
1.44321	11.3505			1.43957	8.97658
1.44332	11.3783			1.43967	8.98298
1.44342	11.4032			1.43977	8.98781
1.44352	11.4263			1.43987	8.9927
1.44362	11.4504			1.43997	8.99722
1.44372	11.4749			1.44007	9.00141
1.44383	11.5041			1.44017	9.00728
1.44393	11.5298			1.44027	9.01323
1.44403	11.5531			1.44037	9.01852
1.44413	11.5769			1.44047	9.02352
1.44423	11.6			1.44057	9.03118
1.44434	11.6232			1.44067	9.03608
1.44444	11.6536			1.44077	9.04178
1.44454	11.6772			1.44087	9.0476
1.44464	11.702			1.44097	9.05255
1.44474	11.7262			1.44107	9.05762
1.44484	11.751			1.44117	9.06389
1.44495	11.7745			1.44127	9.07212
1.44505	11.8053			1.44137	9.07902
1.44515	11.8296			1.44147	9.08636
1.44525	11.855			1.44157	9.09357
1.44535	11.8815			1.44167	9.0986
1.44546	11.9066			1.44177	9.10528
1.44556	11.9322			1.44187	9.10956
1.44566	11.9575			1.44197	9.11551
1.44576	11.9849			1.44207	9.12186
1.44586	12.0147			1.44217	9.12768
1.44597	12.0408			1.44227	9.135
1.44607	12.0663			1.44237	9.14219
1.44617	12.0917			1.44247	9.1487
1.44627	12.1184			1.44257	9.15683
1.44637	12.144			1.44267	9.16408
1.44647	12.1695			1.44277	9.17215
1.44658	12.1958			1.44287	9.17803
1.44668	12.2219			1.44297	9.18359
1.44678	12.2524			1.44307	9.18933
1.44688	12.281			1.44317	9.19537
1.44698	12.3085			1.44327	9.20323
1.44709	12.3358			1.44337	9.21034
1.44719	12.3634			1.44347	9.21858
1.44729	12.3907			1.44357	9.22518
1.44739	12.419			1.44367	9.23142
1.44749	12.4464			1.44377	9.23671
1.44759	12.4736			1.44387	9.24377
1.4477	12.5013			1.44397	9.24973
1.4478	12.5276			1.44407	9.25554
1.4479	12.5542			1.44417	9.26246
1.448	12.5805			1.44427	9.27074
1.4481	12.609			1.44437	9.28115
1.44821	12.6369			1.44447	9.28834
1.44831	12.6657			1.44457	9.29592
1.44841	12.6942			1.44467	9.30302
1.44851	12.7224			1.44477	9.31096
1.44861	12.7508			1.44487	9.31729
1.44872	12.7788			1.44497	9.32577
1.44882	12.8074			1.44507	9.33305
1.44892	12.8374			1.44517	9.3401
1.44902	12.8663			1.44527	9.34799
1.44912	12.8952			1.44537	9.35502
1.44922	12.9255			1.44546	9.36456
1.44933	12.9549			1.44556	9.37111
1.44943	12.9836			1.44566	9.37899
1.44953	13.0127			1.44576	9.38661
1.44963	13.0419			1.44586	9.39451
1.44973	13.0705			1.44596	9.40232
1.44984	13.0996			1.44606	9.40976
1.44994	13.1292			1.44616	9.41858
1.45004	13.1591			1.44626	9.42847
1.45014	13.1893			1.44636	9.43563
1.45024	13.2193			1.44646	9.44479
1.45035	13.2503			1.44657	9.45463
1.45045	13.2816			1.44667	9.46174
1.45055	13.3112			1.44677	9.46992
1.45065	13.341			1.44687	9.47796
1.45075	13.3705			1.44697	9.48441
1.45086	13.3999			1.44707	9.49314
1.45096	13.4303			1.44717	9.5009
1.45106	13.4556			1.44727	9.50843
1.45116	13.4846			1.44737	9.5176
1.45126	13.5156			1.44747	9.52707
1.45136	13.5455			1.44756	9.53621
1.45147	13.5755			1.44766	9.54436
1.45157	13.6074			1.44776	9.55336
1.45167	13.6378			1.44786	9.56146
1.45177	13.6685			1.44796	9.56881
1.45187	13.7002			1.44806	9.57713
1.45198	13.7311			1.44816	9.58528
1.45208	13.7561			1.44826	9.59572
1.45218	13.7872			1.44836	9.60355
1.45228	13.8189			1.44846	9.61249
1.45238	13.8509			1.44857	9.62183
1.45249	13.8826			1.44867	9.63172
1.45259	13.9146			1.44877	9.639
1.45269	13.9439			1.44887	9.64725
1.45279	13.9713			1.44897	9.65678
1.45289	14.0029			1.44907	9.66709
1.45299	14.0356			1.44917	9.67646
1.4531	14.0684			1.44927	9.68447
1.4532	14.1011			1.44937	9.69476
1.4533	14.1298			1.44947	9.70379
[truncated: 6,256 more rows]

## Sheet: Extended Data Figure 2
Extended Data Figure 2e
Relative fluorescence of mNGKap3 (AU) in Kif3B KO + Kif3BWT				Relative fluorescence of mNGKap3 (AU) in Kif3B KO + Kif3BKKK
Distance from tip (µm)	Average	Standard deviation		Distance from tip (µm)	Average	Standard deviation
0	0.308693	0.184061		0	2.08614	1.41141
-0.089	0.481809	0.290184		-0.089	3.36126	2.19893
-0.178	0.707111	0.435595		-0.178	5.07214	3.1248
-0.267	0.903392	0.561887		-0.267	6.77266	3.99318
-0.356	1	0.631634		-0.356	7.84659	4.66157
-0.445	0.972529	0.632801		-0.445	8.02174	5.1519
-0.534	0.877112	0.596389		-0.534	7.4707	5.45506
-0.623	0.762594	0.532709		-0.623	6.54776	5.52532
-0.712	0.671438	0.459547		-0.712	5.51827	5.26363
-0.801	0.607458	0.395464		-0.801	4.48378	4.65284
-0.89	0.569161	0.352045		-0.89	3.53062	3.84031
-0.979	0.544099	0.326595		-0.979	2.73839	3.06534
-1.068	0.527734	0.313813		-1.068	2.11838	2.39824
-1.157	0.517613	0.308108		-1.157	1.67551	1.86807
-1.246	0.513937	0.309013		-1.246	1.36401	1.44876
-1.335	0.510677	0.310759		-1.335	1.14914	1.12229
-1.424	0.506826	0.316701		-1.424	1.00203	0.883015
-1.513	0.500748	0.32034		-1.513	0.900254	0.693124
-1.602	0.493867	0.320985		-1.602	0.824433	0.562169
-1.691	0.48477	0.31819		-1.691	0.758535	0.464183
-1.78	0.475984	0.318337		-1.78	0.696544	0.381907
-1.869	0.46577	0.31336		-1.869	0.637645	0.315608
-1.958	0.454672	0.306953		-1.958	0.597083	0.274078
-2.047	0.445957	0.300779		-2.047	0.569665	0.246038
-2.136	0.441429	0.297011		-2.136	0.554136	0.217295
-2.225	0.434407	0.296342		-2.225	0.541232	0.204538
-2.314	0.426587	0.301009		-2.314	0.532097	0.209867
-2.403	0.422223	0.307446		-2.403	0.53417	0.21325
-2.492	0.428762	0.31511		-2.492	0.508388	0.205312

## Sheet: Extended Data Figure 3
Extended Data Figure 3a
Mass photometry Kif3AB-Kap3
Mass (kDa)	Frequency
0	0
20	0
40	5
60	79
80	215
100	373
120	440
140	148
160	44
180	38
200	46
220	40
240	79
260	256
280	699
300	724
320	363
340	96
360	39
380	32
400	23
420	10
440	9
460	15
480	15
500	10

## Sheet: Extended Data Figure 4
Extended Data Figure 4a									Extended Data Figure 4b
Size exclusion chromatography APCARM			Size exclusion chromatography APCARM-Mut						Size exclusion chromatography Kif3AB + APCARM
Elution volume (ml)	Absorbance 280nm (AU)		Elution volume (ml)	Absorbance 280nm (AU)					Elution volume (ml)	Absorbance 280nm (AU)
1.1999	3.00079		1.1999	1.76759					1.24995	0.66342
1.2	2.99996		1.2	1.76753					1.25	0.664415
1.2001	3.0011		1.2001	1.76776					1.25005	0.664117
1.2002	3.00271		1.2002	1.76851					1.2501	0.663866
1.2003	3.00163		1.2003	1.76898					1.25015	0.664552
1.2004	3.00048		1.2004	1.7696					1.2502	0.665125
1.2005	3.00039		1.2005	1.76987					1.25025	0.666588
1.2006	2.9991		1.2006	1.77072					1.2503	0.667774
1.2007	2.99888		1.2007	1.77053					1.25035	0.668368
1.2008	2.99868		1.2008	1.77068					1.2504	0.667454
1.2009	2.99815		1.2009	1.77149					1.25045	0.667882
1.201	2.99758		1.201	1.7731					1.2505	0.669323
1.2011	2.99798		1.2011	1.77226					1.25055	0.668666
1.2012	2.99855		1.2012	1.77288					1.2506	0.669521
1.2013	2.99844		1.2013	1.77205					1.25065	0.669952
1.2014	2.99869		1.2014	1.77205					1.2507	0.669205
1.2015	2.99897		1.2015	1.77296					1.25075	0.669268
1.2016	2.99884		1.2016	1.77158					1.2508	0.668492
1.2017	2.99964		1.2017	1.77136					1.25085	0.668366
1.2018	3.00045		1.2018	1.77056					1.2509	0.6694
1.2019	3.00036		1.2019	1.77081					1.25095	0.670602
1.202	3.00069		1.202	1.77193					1.251	0.67068
1.2021	3.00139		1.2021	1.77202					1.25105	0.670416
1.2022	3.00144		1.2022	1.77134					1.2511	0.67116
1.2023	3.0013		1.2023	1.77176					1.25115	0.671071
1.2024	3.00105		1.2024	1.77253					1.2512	0.671582
1.2025	3.00039		1.2025	1.77333					1.25125	0.672138
1.2026	3.00069		1.2026	1.77446					1.2513	0.672469
1.2027	3.00104		1.2027	1.77487					1.25135	0.671551
1.2028	3.00031		1.2028	1.77399					1.2514	0.67165
1.2029	3.00167		1.2029	1.77374					1.25145	0.671192
1.203	3.00215		1.203	1.77374					1.2515	0.670961
1.2031	3.00224		1.2031	1.77446					1.25155	0.670871
1.2032	3.00247		1.2032	1.77386					1.2516	0.671112
1.2033	3.00158		1.2033	1.7745					1.25165	0.671462
1.2034	3.00078		1.2034	1.77548					1.2517	0.671698
1.2035	3.00119		1.2035	1.77569					1.25175	0.670841
1.2036	3.00078		1.2036	1.77628					1.2518	0.670727
1.2037	2.99992		1.2037	1.77724					1.25185	0.670458
1.2038	2.99945		1.2038	1.77682					1.2519	0.671064
1.2039	2.99983		1.2039	1.77839					1.25195	0.671405
1.204	3.00074		1.204	1.77952					1.252	0.671616
1.2041	3.00238		1.2041	1.77957					1.25205	0.671893
1.2042	3.00323		1.2042	1.78042					1.2521	0.672253
1.2043	3.00322		1.2043	1.7806					1.25215	0.671271
1.2044	3.00363		1.2044	1.78115					1.2522	0.671048
1.2045	3.00395		1.2045	1.78127					1.25225	0.672173
1.2046	3.00371		1.2046	1.78158					1.2523	0.673723
1.2047	3.00324		1.2047	1.78244					1.25235	0.674243
1.2048	3.00382		1.2048	1.78255					1.2524	0.675311
1.2049	3.00485		1.2049	1.7822					1.25245	0.676401
1.205	3.00485		1.205	1.78193					1.2525	0.676982
1.2051	3.00587		1.2051	1.78118					1.25255	0.67745
1.2052	3.00597		1.2052	1.78064					1.2526	0.678355
1.2053	3.00659		1.2053	1.7811					1.25265	0.678329
1.2054	3.0065		1.2054	1.78113					1.2527	0.67826
1.2055	3.00546		1.2055	1.78069					1.25275	0.677796
1.2056	3.00548		1.2056	1.78026					1.2528	0.677923
1.2057	3.00457		1.2057	1.77995					1.25285	0.677682
1.2058	3.00529		1.2058	1.78142					1.2529	0.677976
1.2059	3.00504		1.2059	1.78151					1.25295	0.67825
1.206	3.00593		1.206	1.78112					1.253	0.678702
1.2061	3.00659		1.2061	1.7802					1.25305	0.679183
1.2062	3.00771		1.2062	1.77961					1.2531	0.678108
1.2063	3.00692		1.2063	1.77938					1.25315	0.677951
1.2064	3.0073		1.2064	1.77985					1.2532	0.67868
1.2065	3.00766		1.2065	1.77832					1.25325	0.679321
1.2066	3.00706		1.2066	1.7772					1.2533	0.679736
1.2067	3.00639		1.2067	1.77761					1.25335	0.679028
1.2068	3.00629		1.2068	1.77755					1.2534	0.67827
1.2069	3.00664		1.2069	1.77739					1.25345	0.67758
1.207	3.00687		1.207	1.77793					1.2535	0.677083
1.2071	3.00763		1.2071	1.77882					1.25355	0.677539
1.2072	3.00864		1.2072	1.77866					1.2536	0.677486
1.2073	3.00874		1.2073	1.77823					1.25365	0.677738
1.2074	3.00749		1.2074	1.77867					1.2537	0.678093
1.2075	3.00731		1.2075	1.77828					1.25375	0.678495
1.2076	3.00752		1.2076	1.77801					1.2538	0.678632
1.2077	3.00787		1.2077	1.77814					1.25385	0.679166
1.2078	3.00851		1.2078	1.77758					1.2539	0.679001
1.2079	3.00853		1.2079	1.77663					1.25395	0.679165
1.208	3.00866		1.208	1.77667					1.254	0.678797
1.2081	3.00876		1.2081	1.77753					1.25405	0.680046
1.2082	3.00999		1.2082	1.7783					1.2541	0.679928
1.2083	3.011		1.2083	1.77899					1.25415	0.680311
1.2084	3.01157		1.2084	1.77844					1.2542	0.680084
1.2085	3.01255		1.2085	1.77897					1.25425	0.680607
1.2086	3.01248		1.2086	1.77864					1.2543	0.680524
1.2087	3.01202		1.2087	1.77896					1.25435	0.680367
1.2088	3.01334		1.2088	1.77961					1.2544	0.679999
1.2089	3.01417		1.2089	1.78028					1.25445	0.679455
1.209	3.01439		1.209	1.78044					1.2545	0.678988
1.2091	3.01367		1.2091	1.78137					1.25455	0.679588
1.2092	3.01402		1.2092	1.78213					1.2546	0.680166
1.2093	3.01447		1.2093	1.78257					1.25465	0.68013
1.2094	3.01467		1.2094	1.78333					1.2547	0.679924
1.2095	3.01532		1.2095	1.78353					1.25475	0.679336
1.2096	3.01497		1.2096	1.78311					1.2548	0.678758
1.2097	3.01467		1.2097	1.78201					1.25485	0.677862
1.2098	3.01461		1.2098	1.78175					1.2549	0.677168
1.2099	3.01476		1.2099	1.78216					1.25495	0.676473
1.21	3.01612		1.21	1.7827					1.255	0.676636
1.2101	3.01578		1.2101	1.78471					1.25505	0.676272
1.2102	3.01633		1.2102	1.7855					1.2551	0.676213
1.2103	3.01693		1.2103	1.78596					1.25515	0.677083
1.2104	3.01679		1.2104	1.78672					1.2552	0.677643
1.2105	3.0176		1.2105	1.78772					1.25525	0.677809
1.2106	3.01827		1.2106	1.78801					1.2553	0.678152
1.2107	3.01753		1.2107	1.78788					1.25535	0.679022
1.2108	3.01702		1.2108	1.78775					1.2554	0.680001
1.2109	3.01697		1.2109	1.78747					1.25545	0.680258
1.211	3.01643		1.211	1.78685					1.2555	0.680064
1.2111	3.01586		1.2111	1.78616					1.25555	0.680379
1.2112	3.01686		1.2112	1.78669					1.2556	0.680761
1.2113	3.01696		1.2113	1.78739					1.25565	0.681207
1.2114	3.01598		1.2114	1.78714					1.2557	0.680989
1.2115	3.01569		1.2115	1.78615					1.25575	0.680541
1.2116	3.0157		1.2116	1.78574					1.2558	0.681194
1.2117	3.01606		1.2117	1.78587					1.25585	0.68203
1.2118	3.01627		1.2118	1.78619					1.2559	0.682261
1.2119	3.0162		1.2119	1.78603					1.25595	0.68221
1.212	3.01552		1.212	1.78622					1.256	0.682861
1.2121	3.01407		1.2121	1.78613					1.25605	0.682711
1.2122	3.01445		1.2122	1.78681					1.2561	0.683218
1.2123	3.01426		1.2123	1.78732					1.25615	0.682621
1.2124	3.01384		1.2124	1.78779					1.2562	0.683045
1.2125	3.01376		1.2125	1.78736					1.25625	0.68257
1.2126	3.01348		1.2126	1.78751					1.2563	0.682263
1.2127	3.01388		1.2127	1.78713					1.25635	0.682572
1.2128	3.01284		1.2128	1.78644					1.2564	0.682553
1.2129	3.01116		1.2129	1.78821					1.25645	0.682821
1.213	3.0104		1.213	1.78884					1.2565	0.683028
1.2131	3.00924		1.2131	1.78936					1.25655	0.682657
1.2132	3.00975		1.2132	1.79002					1.2566	0.682281
1.2133	3.01018		1.2133	1.79004					1.25665	0.681986
1.2134	3.01092		1.2134	1.79037					1.2567	0.682057
1.2135	3.01119		1.2135	1.79063					1.25675	0.682829
1.2136	3.01365		1.2136	1.79085					1.2568	0.68321
1.2137	3.01392		1.2137	1.79108					1.25685	0.682826
1.2138	3.01312		1.2138	1.79064					1.2569	0.683238
1.2139	3.01398		1.2139	1.79031					1.25695	0.68412
1.214	3.01415		1.214	1.79125					1.257	0.684401
1.2141	3.01427		1.2141	1.79256					1.25705	0.683851
1.2142	3.01379		1.2142	1.79308					1.2571	0.683684
1.2143	3.01322		1.2143	1.79301					1.25715	0.683734
1.2144	3.01251		1.2144	1.79289					1.2572	0.684463
1.2145	3.01278		1.2145	1.79298					1.25725	0.684968
1.2146	3.01438		1.2146	1.79323					1.2573	0.685533
1.2147	3.01446		1.2147	1.79411					1.25735	0.686067
1.2148	3.01489		1.2148	1.79453					1.2574	0.686322
1.2149	3.01564		1.2149	1.79491					1.25745	0.686648
1.215	3.01583		1.215	1.79503					1.2575	0.685099
1.2151	3.01613		1.2151	1.79635					1.25755	0.685344
1.2152	3.01729		1.2152	1.79666					1.2576	0.685073
1.2153	3.01849		1.2153	1.79735					1.25765	0.68492
1.2154	3.01938		1.2154	1.79883					1.2577	0.685717
1.2155	3.01987		1.2155	1.79753					1.25775	0.686461
1.2156	3.01993		1.2156	1.7978					1.2578	0.686939
1.2157	3.01991		1.2157	1.79815					1.25785	0.686977
1.2158	3.01989		1.2158	1.79762					1.2579	0.686497
1.2159	3.01932		1.2159	1.79766					1.25795	0.68655
1.216	3.01923		1.216	1.79731					1.258	0.686753
1.2161	3.01958		1.2161	1.7971					1.25805	0.686391
1.2162	3.01918		1.2162	1.79721					1.2581	0.687022
1.2163	3.01908		1.2163	1.79844					1.25815	0.687923
1.2164	3.01945		1.2164	1.79864					1.2582	0.688862
1.2165	3.01916		1.2165	1.79852					1.25825	0.689867
1.2166	3.01883		1.2166	1.79823					1.2583	0.689845
1.2167	3.01862		1.2167	1.79941					1.25835	0.689685
1.2168	3.01927		1.2168	1.79993					1.2584	0.690498
1.2169	3.0196		1.2169	1.80072					1.25845	0.690644
1.217	3.02034		1.217	1.80106					1.2585	0.691239
1.2171	3.01973		1.2171	1.80135					1.25855	0.692026
1.2172	3.01993		1.2172	1.80114					1.2586	0.692151
1.2173	3.02073		1.2173	1.80125					1.25865	0.69258
1.2174	3.02145		1.2174	1.80113					1.2587	0.692876
1.2175	3.02192		1.2175	1.80159					1.25875	0.693436
1.2176	3.02172		1.2176	1.80214					1.2588	0.694332
1.2177	3.02118		1.2177	1.8018					1.25885	0.69499
1.2178	3.01979		1.2178	1.80137					1.2589	0.694916
1.2179	3.01976		1.2179	1.80192					1.25895	0.69486
1.218	3.02062		1.218	1.8021					1.259	0.695155
1.2181	3.0216		1.2181	1.80185					1.25905	0.696009
1.2182	3.02179		1.2182	1.80238					1.2591	0.696734
1.2183	3.02281		1.2183	1.80357					1.25915	0.696493
1.2184	3.02339		1.2184	1.80448					1.2592	0.696828
1.2185	3.02438		1.2185	1.80457					1.25925	0.696846
1.2186	3.02464		1.2186	1.80515					1.2593	0.697134
1.2187	3.0234		1.2187	1.80575					1.25935	0.697763
1.2188	3.02503		1.2188	1.80598					1.2594	0.697787
1.2189	3.02447		1.2189	1.80657					1.25945	0.698489
1.219	3.02442		1.219	1.80798					1.2595	0.7
1.2191	3.02449		1.2191	1.80786					1.25955	0.699563
1.2192	3.02635		1.2192	1.80834					1.2596	0.700086
1.2193	3.02533		1.2193	1.80872					1.25965	0.700371
1.2194	3.02638		1.2194	1.80975					1.2597	0.700325
1.2195	3.0254		1.2195	1.80967					1.25975	0.700384
1.2196	3.02622		1.2196	1.81009					1.2598	0.701007
1.2197	3.02648		1.2197	1.81004					1.25985	0.701591
1.2198	3.02625		1.2198	1.81009					1.2599	0.701278
1.2199	3.02553		1.2199	1.80869					1.25995	0.701321
1.22	3.02461		1.22	1.80848					1.26	0.702541
1.2201	3.0248		1.2201	1.80797					1.26005	0.704008
1.2202	3.02591		1.2202	1.80654					1.2601	0.704654
1.2203	3.02612		1.2203	1.80839					1.26015	0.704342
1.2204	3.02626		1.2204	1.80733					1.2602	0.703846
1.2205	3.02567		1.2205	1.80504					1.26025	0.703459
1.2206	3.02503		1.2206	1.80552					1.2603	0.704008
1.2207	3.02438		1.2207	1.80552					1.26035	0.704413
1.2208	3.02388		1.2208	1.8047					1.2604	0.704814
1.2209	3.02509		1.2209	1.80445					1.26045	0.704316
1.221	3.02493		1.221	1.80622					1.2605	0.704653
1.2211	3.02509		1.2211	1.8074					1.26055	0.705536
1.2212	3.02593		1.2212	1.80802					1.2606	0.706136
1.2213	3.02681		1.2213	1.80937					1.26065	0.705935
1.2214	3.02784		1.2214	1.80975					1.2607	0.705242
1.2215	3.02914		1.2215	1.80887					1.26075	0.704926
1.2216	3.02996		1.2216	1.80869					1.2608	0.705814
1.2217	3.03008		1.2217	1.80897					1.26085	0.705366
1.2218	3.03147		1.2218	1.80825					1.2609	0.705423
1.2219	3.03268		1.2219	1.80766					1.26095	0.705327
1.222	3.03418		1.222	1.80737					1.261	0.704858
1.2221	3.03486		1.2221	1.80678					1.26105	0.705171
1.2222	3.03455		1.2222	1.80677					1.2611	0.705923
1.2223	3.03479		1.2223	1.80723					1.26115	0.706667
1.2224	3.0349		1.2224	1.80734					1.2612	0.706347
1.2225	3.03489		1.2225	1.80779					1.26125	0.705502
1.2226	3.03486		1.2226	1.80903					1.2613	0.70524
1.2227	3.03371		1.2227	1.80976					1.26135	0.705481
1.2228	3.03304		1.2228	1.80946					1.2614	0.706662
1.2229	3.03404		1.2229	1.81008					1.26145	0.707652
1.223	3.03501		1.223	1.81133					1.2615	0.708072
1.2231	3.03625		1.2231	1.81172					1.26155	0.708271
1.2232	3.0378		1.2232	1.81244					1.2616	0.709373
1.2233	3.03896		1.2233	1.81313					1.26165	0.710837
1.2234	3.03857		1.2234	1.81334					1.2617	0.71146
1.2235	3.03806		1.2235	1.81296					1.26175	0.712702
1.2236	3.03913		1.2236	1.81206					1.2618	0.712201
1.2237	3.03871		1.2237	1.81143					1.26185	0.712483
1.2238	3.03866		1.2238	1.81107					1.2619	0.712832
1.2239	3.03911		1.2239	1.80903					1.26195	0.712633
1.224	3.03791		1.224	1.80818					1.262	0.711929
1.2241	3.03661		1.2241	1.80838					1.26205	0.712325
1.2242	3.03663		1.2242	1.80894					1.2621	0.712314
1.2243	3.03708		1.2243	1.80865					1.26215	0.712501
1.2244	3.03607		1.2244	1.80937					1.26219	0.712733
1.2245	3.03401		1.2245	1.80996					1.26225	0.712265
1.2246	3.03285		1.2246	1.8104					1.26229	0.711481
1.2247	3.03286		1.2247	1.81072					1.26235	0.711664
1.2248	3.03213		1.2248	1.81076					1.26239	0.712101
1.2249	3.03259		1.2249	1.80984					1.26245	0.713908
1.225	3.03315		1.225	1.81156					1.26249	0.713305
1.2251	3.03354		1.2251	1.81214					1.26255	0.713103
1.2252	3.03445		1.2252	1.81118					1.26259	0.713523
1.2253	3.03451		1.2253	1.81198					1.26265	0.713148
1.2254	3.03381		1.2254	1.81271					1.26269	0.71345
1.2255	3.03294		1.2255	1.81265					1.26275	0.71298
1.2256	3.03247		1.2256	1.81459					1.26279	0.71225
1.2257	3.03165		1.2257	1.81489					1.26284	0.71121
1.2258	3.03135		1.2258	1.81428					1.2629	0.711709
1.2259	3.03143		1.2259	1.81419					1.26294	0.712965
1.226	3.03223		1.226	1.81463					1.263	0.713152
1.2261	3.03046		1.2261	1.81399					1.26304	0.713747
1.2262	3.03029		1.2262	1.81508					1.2631	0.713449
1.2263	3.0311		1.2263	1.81423					1.26314	0.71456
1.2264	3.02939		1.2264	1.8172					1.2632	0.715636
1.2265	3.02886		1.2265	1.81839					1.26324	0.71616
1.2266	3.03031		1.2266	1.82049					1.2633	0.715995
1.2267	3.03172		1.2267	1.82078					1.26334	0.716294
1.2268	3.03118		1.2268	1.82134					1.2634	0.717762
1.2269	3.03046		1.2269	1.82115					1.26344	0.718188
1.227	3.03196		1.227	1.82108					1.2635	0.719439
1.2271	3.03239		1.2271	1.82255					1.26354	0.719415
1.2272	3.03305		1.2272	1.8233					1.2636	0.719799
1.2273	3.03405		1.2273	1.82394					1.26364	0.719594
1.2274	3.0345		1.2274	1.82604					1.2637	0.718995
1.2275	3.03531		1.2275	1.82614					1.26374	0.719363
1.22759	3.03587		1.2276	1.82533					1.2638	0.719417
1.22769	3.03583		1.2277	1.82647					1.26385	0.719623
1.22779	3.03832		1.2278	1.82716					1.26389	0.71906
1.22789	3.03898		1.2279	1.82743					1.26395	0.718999
1.22799	3.03953		1.228	1.82725					1.26399	0.717903
1.22809	3.03918		1.2281	1.82735					1.26405	0.717701
1.22819	3.04014		1.2282	1.82784					1.26409	0.716808
1.22829	3.04085		1.2283	1.82869					1.26415	0.717449
1.22839	3.04196		1.2284	1.82938					1.26419	0.717278
1.22849	3.04316		1.2285	1.82983					1.26425	0.716975
1.2286	3.04362		1.2286	1.83132					1.26429	0.716872
1.2287	3.04466		1.2287	1.83202					1.26435	0.716837
1.2288	3.0448		1.2288	1.83303					1.26439	0.717106
1.2289	3.04466		1.2289	1.83325					1.26445	0.717362
1.229	3.04556		1.229	1.83247					1.26449	0.718632
1.2291	3.04408		1.2291	1.83123					1.26454	0.719478
1.2292	3.04416		1.2292	1.83073					1.26459	0.720635
1.2293	3.04466		1.2293	1.83082					1.26465	0.720538
1.2294	3.04653		1.2294	1.83142					1.26469	0.721756
1.2295	3.04787		1.2295	1.83182					1.26474	0.722672
1.22959	3.04967		1.2296	1.8317					1.26479	0.72371
1.22969	3.04971		1.2297	1.83148					1.26484	0.724447
1.22979	3.04937		1.2298	1.83182					1.26489	0.724399
1.22989	3.04942		1.2299	1.83177					1.26494	0.724659
1.22999	3.04974		1.23	1.83139					1.26499	0.725318
1.23009	3.04967		1.2301	1.83168					1.26504	0.725074
1.23019	3.05012		1.2302	1.83234					1.26509	0.725891
1.23029	3.0504		1.2303	1.83266					1.26514	0.726493
1.23039	3.04987		1.2304	1.83203					1.26519	0.726593
1.23049	3.05064		1.2305	1.8314					1.26524	0.726886
1.2306	3.05227		1.2306	1.83132					1.26529	0.727726
1.2307	3.05324		1.2307	1.83092					1.26534	0.728702
1.2308	3.05357		1.2308	1.83066					1.26539	0.729119
1.2309	3.05422		1.2309	1.83122					1.26544	0.728544
1.231	3.05378		1.231	1.83247					1.26549	0.727706
1.2311	3.05476		1.2311	1.83301					1.26554	0.72761
1.2312	3.05435		1.2312	1.83308					1.26559	0.728655
1.2313	3.0541		1.2313	1.8325					1.26564	0.7281
1.2314	3.05495		1.2314	1.83226					1.26569	0.728355
1.2315	3.05571		1.2315	1.83423					1.26574	0.728025
1.23159	3.05789		1.2316	1.83617					1.26579	0.728145
1.23169	3.05787		1.2317	1.83676					1.26584	0.728192
1.23179	3.05598		1.2318	1.83747					1.26589	0.72926
1.23189	3.05615		1.2319	1.83817					1.26594	0.730293
1.23199	3.05477		1.232	1.83897					1.26599	0.729834
1.23209	3.05308		1.2321	1.83907					1.26604	0.730362
1.23219	3.0535		1.2322	1.83884					1.26609	0.730838
1.23229	3.05414		1.2323	1.83824					1.26614	0.731057
1.23239	3.05309		1.2324	1.83864					1.26619	0.73185
1.23249	3.05214		1.2325	1.84015					1.26624	0.733077
1.23259	3.05318		1.2326	1.84094					1.26629	0.732909
1.23269	3.05336		1.2327	1.84119					1.26634	0.732886
1.23279	3.0527		1.2328	1.8415					1.26639	0.732271
1.23289	3.05391		1.2329	1.84281					1.26644	0.733228
1.23299	3.05283		1.233	1.84432					1.26649	0.734689
1.23309	3.05374		1.2331	1.84469					1.26654	0.733407
1.23319	3.05263		1.2332	1.84605					1.26659	0.732829
1.23329	3.0524		1.2333	1.84652					1.26664	0.731597
1.23339	3.05136		1.2334	1.84649					1.26669	0.731251
1.23349	3.05194		1.2335	1.84658					1.26674	0.733267
1.23359	3.05093		1.2336	1.84697					1.26679	0.734346
1.23369	3.05104		1.2337	1.84735					1.26684	0.734383
1.23379	3.05238		1.2338	1.84848					1.26689	0.735077
1.23389	3.05189		1.2339	1.84807					1.26694	0.735733
1.23399	3.05097		1.234	1.84743					1.26699	0.735864
1.23409	3.05044		1.2341	1.84729					1.26704	0.735683
1.23419	3.05114		1.2342	1.84804					1.26709	0.734728
1.23429	3.0527		1.2343	1.84824					1.26714	0.734415
1.23439	3.05201		1.2344	1.84831					1.26719	0.734392
1.23449	3.05189		1.2345	1.84861					1.26724	0.735358
1.23459	3.05117		1.2346	1.8501					1.26729	0.735418
1.23469	3.05031		1.2347	1.85087					1.26734	0.735514
1.23479	3.05021		1.2348	1.85252					1.26739	0.736903
1.23489	3.05035		1.2349	1.8521					1.26744	0.736665
1.23499	3.05062		1.235	1.85164					1.26749	0.737439
1.23509	3.05089		1.2351	1.85207					1.26754	0.737878
1.23519	3.0518		1.2352	1.85159					1.26759	0.738512
1.23529	3.05231		1.2353	1.85161					1.26764	0.738765
1.23539	3.05217		1.2354	1.85183					1.26769	0.739255
1.23549	3.05286		1.2355	1.85217					1.26774	0.740581
1.23559	3.05066		1.2356	1.85184					1.26779	0.741227
1.23569	3.05245		1.2357	1.85092					1.26784	0.741775
1.23579	3.05253		1.2358	1.85129					1.26789	0.742224
1.23589	3.0536		1.2359	1.85184					1.26794	0.742723
1.23599	3.05187		1.236	1.85191					1.26799	0.744585
1.23609	3.05396		1.2361	1.85146					1.26804	0.744492
1.23619	3.05248		1.2362	1.8516					1.26809	0.745049
1.23629	3.05127		1.2363	1.85093					1.26814	0.746275
1.23639	3.05172		1.2364	1.85126					1.26819	0.746239
1.23649	3.05267		1.2365	1.85277					1.26824	0.7464
1.23659	3.05256		1.2366	1.85272					1.26829	0.746468
1.23669	3.05331		1.2367	1.85305					1.26834	0.74692
1.23679	3.05285		1.2368	1.85306					1.26839	0.746071
1.23689	3.05226		1.2369	1.85336					1.26844	0.745833
1.23699	3.05341		1.237	1.85355					1.26849	0.745988
1.23709	3.05658		1.2371	1.85267					1.26854	0.745834
1.23719	3.05705		1.2372	1.85209					1.26859	0.745998
1.23729	3.05825		1.2373	1.85168					1.26864	0.746373
1.23739	3.05884		1.2374	1.85269					1.26869	0.746365
1.23749	3.05888		1.2375	1.85275					1.26874	0.746675
1.23759	3.05702		1.2376	1.85184					1.26879	0.747221
1.23769	3.05647		1.2377	1.85267					1.26884	0.748055
1.23779	3.05655		1.2378	1.85255					1.26889	0.749307
1.23789	3.05587		1.2379	1.85271					1.26894	0.750072
1.23799	3.05669		1.238	1.85204					1.26899	0.750445
1.23809	3.05762		1.2381	1.85343					1.26904	0.751689
1.23819	3.05601		1.2382	1.85399					1.26909	0.752905
1.23829	3.05649		1.2383	1.85412					1.26914	0.753667
1.23839	3.05471		1.2384	1.85399					1.26919	0.754934
1.23849	3.05649		1.2385	1.85334					1.26924	0.75452
1.23859	3.05633		1.2386	1.85238					1.26929	0.754271
1.23869	3.05692		1.2387	1.85105					1.26934	0.754888
1.23879	3.05664		1.2388	1.85123					1.26939	0.754333
1.23889	3.05614		1.2389	1.85137					1.26944	0.754222
1.23899	3.0559		1.239	1.85021					1.26949	0.754501
1.23909	3.05751		1.2391	1.84969					1.26954	0.755783
1.23919	3.05651		1.2392	1.84931					1.26959	0.756826
1.23929	3.05553		1.2393	1.8496					1.26964	0.758171
1.23939	3.05628		1.2394	1.85021					1.26969	0.758159
1.23949	3.05673		1.2395	1.84986					1.26974	0.757807
1.23959	3.05477		1.2396	1.85031					1.26979	0.757598
1.23969	3.05464		1.2397	1.85132					1.26984	0.757859
1.23979	3.05425		1.2398	1.8521					1.26989	0.756925
1.23989	3.05558		1.2399	1.85249					1.26994	0.757545
1.23999	3.05553		1.24	1.85392					1.26999	0.757545
1.24009	3.05622		1.2401	1.85518					1.27004	0.75741
1.24019	3.0571		1.2402	1.85594					1.27009	0.757209
1.24029	3.05707		1.2403	1.8568					1.27014	0.757493
1.24039	3.0574		1.2404	1.85709					1.27019	0.757365
1.24049	3.05628		1.2405	1.857					1.27024	0.75737
1.24059	3.05725		1.2406	1.85746					1.27029	0.756671
1.24069	3.05767		1.2407	1.85827					1.27034	0.757203
1.24079	3.05754		1.2408	1.85843					1.27039	0.757433
1.24089	3.0582		1.2409	1.85926					1.27044	0.757854
1.24099	3.05775		1.241	1.86022					1.27049	0.75815
1.24109	3.05765		1.2411	1.86189					1.27054	0.759508
1.24119	3.05898		1.2412	1.86398					1.27059	0.760133
1.24129	3.0601		1.2413	1.86451					1.27064	0.7599
1.24139	3.0607		1.2414	1.86547					1.27069	0.760351
1.24149	3.0611		1.2415	1.86736					1.27074	0.7618
1.24159	3.05934		1.2416	1.86853					1.27079	0.762242
1.24169	3.06021		1.2417	1.86947					1.27084	0.762166
1.24179	3.06168		1.2418	1.86992					1.27089	0.762396
1.24189	3.06235		1.24189	1.86997					1.27094	0.76208
1.24199	3.06268		1.24199	1.86966					1.27099	0.762314
1.24209	3.06415		1.24209	1.8698					1.27104	0.762067
1.24219	3.0647		1.24219	1.86989					1.27109	0.762282
1.24229	3.06475		1.24229	1.8701					1.27114	0.762991
1.24239	3.06498		1.24239	1.87018					1.27119	0.764152
1.24249	3.0655		1.24249	1.87055					1.27124	0.764634
1.24259	3.06701		1.24259	1.8708					1.27129	0.76496
1.24269	3.06713		1.2427	1.87064					1.27134	0.765617
1.24279	3.06809		1.2428	1.87125					1.27139	0.765563
1.24289	3.06804		1.2429	1.87129					1.27144	0.765621
1.24299	3.06983		1.243	1.87182					1.27149	0.765464
1.24309	3.06895		1.2431	1.87128					1.27154	0.765656
1.24319	3.07101		1.2432	1.87059					1.27159	0.766203
1.24329	3.07095		1.2433	1.87009					1.27164	0.765795
1.24339	3.07005		1.2434	1.86987					1.27169	0.76594
1.24349	3.07022		1.2435	1.86923					1.27174	0.7664
1.24359	3.07074		1.2436	1.86958					1.27179	0.767427
1.24369	3.07021		1.24369	1.86922					1.27184	0.76751
1.24379	3.0704		1.24379	1.86968					1.27189	0.76754
1.24389	3.07178		1.24389	1.86954					1.27194	0.767582
1.24399	3.07262		1.24399	1.86814					1.27199	0.767632
1.24409	3.07374		1.24409	1.86868					1.27204	0.767983
1.24419	3.07342		1.24419	1.86846					1.27209	0.767413
1.24429	3.07383		1.24429	1.86882					1.27214	0.767177
1.24439	3.07315		1.24439	1.86857					1.27219	0.767181
1.24449	3.07326		1.24449	1.86925					1.27224	0.767281
1.24459	3.07268		1.24459	1.86966					1.27229	0.768123
1.24469	3.07307		1.2447	1.87057					1.27234	0.767859
1.24479	3.07262		1.2448	1.87073					1.27239	0.768317
1.24489	3.07252		1.2449	1.87115					1.27244	0.76838
1.24499	3.07258		1.245	1.87101					1.27249	0.767856
1.24509	3.07202		1.2451	1.871					1.27254	0.768131
1.24519	3.07202		1.2452	1.87155					1.27259	0.768302
1.24529	3.07213		1.2453	1.87233					1.27264	0.768313
1.24539	3.07279		1.2454	1.8739					1.27269	0.768623
1.24549	3.07186		1.2455	1.87458					1.27274	0.768867
1.24559	3.07193		1.2456	1.87568					1.27279	0.768834
1.24569	3.07092		1.24569	1.87643					1.27284	0.768933
1.24579	3.07083		1.24579	1.87815					1.27289	0.769463
1.24589	3.07178		1.24589	1.87954					1.27294	0.769217
1.24599	3.07181		1.24599	1.87999					1.27299	0.769134
1.24609	3.07116		1.24609	1.88037					1.27304	0.76916
1.24619	3.07238		1.24619	1.88169					1.27309	0.768631
1.24629	3.07325		1.24629	1.88341					1.27314	0.768507
1.24639	3.07325		1.24639	1.88447					1.27319	0.768002
1.24649	3.07251		1.24649	1.88526					1.27324	0.767859
1.24659	3.07199		1.24659	1.88558					1.27329	0.767846
1.24669	3.0725		1.2467	1.8859					1.27334	0.767898
1.24679	3.07331		1.24679	1.88758					1.27339	0.76825
1.24689	3.07272		1.24689	1.88924					1.27344	0.769016
1.24699	3.07191		1.24699	1.88882					1.27349	0.768927
1.24709	3.07166		1.24709	1.88793					1.27354	0.768708
1.24719	3.07174		1.24719	1.88769					1.27359	0.768545
1.24729	3.07251		1.24729	1.88798					1.27364	0.768048
1.24739	3.073		1.24739	1.88782					1.27369	0.768247
1.24749	3.07302		1.24749	1.88771					1.27374	0.768253
1.24759	3.07407		1.24759	1.88814					1.27379	0.768023
1.24769	3.07467		1.24769	1.88902					1.27384	0.767838
1.24779	3.07529		1.24779	1.88897					1.27389	0.768055
1.24789	3.07523		1.24789	1.88848					1.27394	0.769119
1.24799	3.07604		1.24799	1.88881					1.27399	0.770598
1.24809	3.07705		1.24809	1.88861					1.27404	0.770664
1.24819	3.07628		1.24819	1.89006					1.27409	0.771026
1.24829	3.07818		1.24829	1.89008					1.27414	0.771611
1.24839	3.07884		1.24839	1.89001					1.27419	0.771882
1.24849	3.0786		1.24849	1.89064					1.27424	0.771188
1.24859	3.07894		1.24859	1.89016					1.27429	0.770298
1.24869	3.07846		1.24869	1.88949					1.27434	0.770706
1.24879	3.07752		1.24879	1.88819					1.27439	0.771753
1.24889	3.07654		1.24889	1.8888					1.27444	0.772569
1.24899	3.07834		1.24899	1.89009					1.27449	0.772188
1.24909	3.07907		1.24909	1.89087					1.27454	0.772609
1.24919	3.07946		1.24919	1.89129					1.27459	0.773594
1.24929	3.07962		1.24929	1.89015					1.27464	0.774246
1.24939	3.08194		1.24939	1.89039					1.27469	0.774886
1.24949	3.08293		1.24949	1.89226					1.27474	0.775577
1.24959	3.08416		1.24959	1.89399					1.27479	0.776328
1.24969	3.08616		1.24969	1.89482					1.27484	0.777343
1.24979	3.08691		1.24979	1.89488					1.27489	0.777575
1.24989	3.08715		1.24989	1.89534					1.27494	0.778147
1.24999	3.08831		1.24999	1.89568					1.27499	0.77858
1.25009	3.08808		1.25009	1.89618					1.27504	0.778725
1.25019	3.08837		1.25019	1.89578					1.27509	0.779023
1.25029	3.08843		1.25029	1.89559					1.27514	0.779511
1.25039	3.08993		1.25039	1.896					1.27519	0.780157
1.25049	3.08971		1.25049	1.89672					1.27524	0.780989
1.25059	3.08991		1.25059	1.89686					1.27529	0.781241
1.25069	3.0913		1.25069	1.89675					1.27534	0.781755
1.25079	3.09082		1.25079	1.8963					1.27539	0.781818
1.25089	3.09162		1.25089	1.89647					1.27544	0.782349
1.25099	3.09278		1.25099	1.89768					1.27549	0.782349
1.25109	3.09385		1.25109	1.89883					1.27554	0.782176
1.25119	3.09445		1.25119	1.89993					1.27559	0.782264
1.25129	3.09583		1.25129	1.90216					1.27564	0.782628
1.25139	3.09707		1.25139	1.90283					1.27569	0.783369
1.25149	3.09602		1.25149	1.90237					1.27574	0.784165
1.25159	3.09706		1.25159	1.90186					1.27579	0.784609
1.25169	3.09714		1.25169	1.9026					1.27584	0.784893
1.25179	3.09741		1.25179	1.90396					1.27589	0.785234
1.25189	3.09691		1.25189	1.90402					1.27594	0.785421
1.25199	3.09693		1.25199	1.90378					1.27599	0.787348
1.25209	3.09632		1.25209	1.90436					1.27604	0.788628
1.25219	3.0954		1.25219	1.90416					1.27609	0.789983
1.25229	3.09531		1.25229	1.90488					1.27614	0.790652
1.25239	3.09518		1.25239	1.90595					1.27619	0.790096
1.25249	3.09576		1.25249	1.90636					1.27624	0.791163
1.25259	3.09628		1.25259	1.90765					1.27629	0.791578
1.25269	3.09754		1.25269	1.90881					1.27634	0.791652
1.25279	3.09751		1.25279	1.90944					1.27639	0.792098
1.25289	3.09643		1.25289	1.90966					1.27644	0.791517
1.25299	3.09659		1.25299	1.90855					1.27649	0.791303
1.25309	3.09648		1.25309	1.90828					1.27654	0.791878
1.25319	3.09585		1.25319	1.90873					1.27659	0.792104
1.25329	3.09623		1.25329	1.9096					1.27664	0.791477
1.25339	3.09609		1.25339	1.90994					1.27669	0.791228
1.25349	3.09604		1.25349	1.90967					1.27674	0.792278
1.25359	3.09532		1.25359	1.91002					1.27679	0.793107
1.25369	3.09589		1.25369	1.90919					1.27684	0.794145
1.25379	3.09528		1.25379	1.90852					1.27689	0.793926
1.25389	3.09447		1.25389	1.90805					1.27694	0.794697
1.25399	3.09482		1.25399	1.90822					1.27699	0.795077
1.25409	3.09451		1.25409	1.90852					1.27704	0.795655
1.25419	3.09592		1.25419	1.9083					1.27709	0.796117
1.25429	3.0959		1.25429	1.90776					1.27714	0.796319
1.25439	3.09582		1.25439	1.90752					1.27719	0.796378
1.25449	3.09707		1.25449	1.90761					1.27724	0.796278
1.25459	3.09793		1.25459	1.90749					1.27729	0.796043
1.25469	3.09808		1.25469	1.90758					1.27734	0.796372
1.25479	3.0976		1.25479	1.90758					1.27739	0.796906
1.25489	3.0966		1.25489	1.90753					1.27744	0.796801
1.25499	3.09629		1.25499	1.90805					1.27749	0.796863
1.25509	3.09523		1.25509	1.9076					1.27754	0.797328
1.25519	3.09382		1.25519	1.90805					1.27759	0.798169
1.25529	3.09387		1.25529	1.90871					1.27764	0.798745
1.25539	3.09419		1.25539	1.9088					1.27769	0.798927
1.25549	3.09444		1.25549	1.90987					1.27774	0.799273
1.25559	3.09484		1.25559	1.91059					1.27779	0.79992
1.25569	3.09584		1.25569	1.91071					1.27784	0.799416
1.25579	3.09644		1.25579	1.91163					1.27789	0.79994
1.25589	3.09702		1.25589	1.91272					1.27794	0.800238
1.25599	3.09779		1.25599	1.91286					1.27799	0.800685
1.25609	3.09857		1.25609	1.9128					1.27804	0.800892
1.25619	3.09792		1.25619	1.91351					1.27809	0.800993
1.25629	3.09808		1.25629	1.91357					1.27814	0.801215
1.25639	3.09875		1.25639	1.91373					1.27819	0.801008
1.25649	3.09991		1.25649	1.91434					1.27824	0.801003
1.25659	3.1003		1.25659	1.91493					1.27829	0.801756
1.25669	3.09959		1.25669	1.91515					1.27834	0.80252
1.25679	3.10001		1.25679	1.91578					1.27839	0.80255
1.25689	3.10049		1.25689	1.91702					1.27844	0.802175
1.25699	3.09997		1.25699	1.91762					1.27849	0.801865
1.25709	3.10102		1.25709	1.91777					1.27854	0.801647
1.25719	3.10117		1.25719	1.91836					1.27859	0.802755
1.25729	3.10217		1.25729	1.91888					1.27864	0.802631
1.25739	3.10404		1.25739	1.91953					1.27869	0.803739
1.25749	3.10432		1.25749	1.92037					1.27874	0.802945
1.25759	3.10428		1.25759	1.92108					1.27879	0.804208
1.25769	3.10464		1.25769	1.92111					1.27884	0.805193
1.25779	3.10461		1.25779	1.92175					1.27889	0.80481
1.25789	3.10522		1.25789	1.92297					1.27894	0.805224
1.25799	3.10537		1.25799	1.92416					1.27899	0.805268
1.25809	3.10542		1.25809	1.92491					1.27904	0.805325
1.25819	3.10587		1.25819	1.9254					1.27909	0.806835
1.25829	3.10476		1.25829	1.92552					1.27914	0.806893
1.25839	3.10413		1.25839	1.92514					1.27919	0.807459
1.25849	3.10437		1.25849	1.92545					1.27924	0.808078
1.25859	3.10534		1.25859	1.92564					1.27929	0.808401
1.25869	3.10703		1.25869	1.92605					1.27934	0.807845
1.25879	3.1081		1.25879	1.92666					1.27939	0.808944
1.25889	3.10921		1.25889	1.92771					1.27944	0.808194
1.25899	3.10974		1.25899	1.92841					1.27949	0.808194
1.25909	3.10932		1.25909	1.92912					1.27954	0.807844
1.25919	3.10918		1.25919	1.92983					1.27959	0.807912
1.25929	3.10947		1.25929	1.92976					1.27964	0.807563
1.25939	3.10923		1.25939	1.93001					1.27969	0.808617
1.25949	3.10816		1.25949	1.93108					1.27974	0.808648
1.25959	3.10751		1.25959	1.93207					1.27979	0.809208
1.25969	3.1076		1.25969	1.93231					1.27984	0.808924
1.25979	3.10763		1.25979	1.93257					1.27989	0.808741
1.25989	3.10728		1.25989	1.93298					1.27994	0.809669
1.25999	3.10788		1.25999	1.93288					1.27999	0.811227
1.26009	3.10931		1.26009	1.93221					1.28004	0.811656
1.26019	3.10994		1.26019	1.93195					1.28009	0.811668
1.26029	3.11153		1.26029	1.93224					1.28014	0.810833
1.26039	3.11205		1.26039	1.93219					1.28019	0.810852
1.26049	3.11348		1.26049	1.93223					1.28024	0.811115
1.26059	3.11469		1.26059	1.93328					1.28029	0.812264
1.26069	3.11481		1.26069	1.93357					1.28034	0.812767
1.26079	3.11544		1.26079	1.93393					1.28039	0.813057
1.26089	3.11672		1.26089	1.93499					1.28044	0.813627
1.26099	3.1168		1.26099	1.93599					1.28049	0.814581
1.26109	3.11778		1.26109	1.93715					1.28054	0.815903
1.26119	3.117		1.26119	1.93791					1.28059	0.816852
1.26129	3.11684		1.26129	1.93876					1.28064	0.817685
1.26139	3.11725		1.26139	1.93923					1.28069	0.817875
1.26149	3.11699		1.26149	1.93886					1.28074	0.818468
1.26159	3.1174		1.26159	1.93795					1.28079	0.818982
1.26169	3.11805		1.26169	1.93802					1.28084	0.818971
1.26179	3.11852		1.26179	1.93947					1.28089	0.81968
1.26189	3.11956		1.26189	1.94057					1.28094	0.821273
1.26199	3.1216		1.26199	1.94092					1.28099	0.821204
1.26209	3.12248		1.26209	1.94139					1.28104	0.821391
1.26219	3.1239		1.26219	1.94234					1.28109	0.820786
1.26229	3.12474		1.26229	1.94291					1.28114	0.822013
1.26239	3.12516		1.26239	1.94324					1.28119	0.822047
1.26249	3.12601		1.26249	1.94434					1.28124	0.822432
1.26259	3.12639		1.26259	1.9453					1.28129	0.822226
1.26269	3.12725		1.26269	1.94563					1.28134	0.822
1.26279	3.12754		1.26279	1.94542					1.28139	0.82283
1.26289	3.12884		1.26289	1.94466					1.28144	0.823102
1.26299	3.12894		1.26299	1.94501					1.28149	0.822896
1.26309	3.1282		1.26309	1.94529					1.28154	0.822787
1.26319	3.12893		1.26319	1.94578					1.28159	0.823151
1.26329	3.13015		1.26329	1.94618					1.28164	0.824632
1.26339	3.13017		1.26339	1.94571					1.28169	0.824922
1.26349	3.13		1.26349	1.94528					1.28174	0.824512
1.26359	3.12933		1.26359	1.94554					1.28179	0.824839
1.26369	3.13005		1.26369	1.94632					1.28184	0.825342
1.26379	3.13088		1.26379	1.94622					1.28189	0.825228
1.26389	3.13076		1.26389	1.94624					1.28194	0.826159
1.26399	3.13085		1.26399	1.94732					1.28199	0.827015
1.26409	3.13171		1.26409	1.94908					1.28204	0.82795
1.26419	3.13271		1.26419	1.95013					1.28209	0.828073
1.26429	3.13372		1.26429	1.9497					1.28214	0.829435
1.26439	3.13361		1.26439	1.94945					1.28219	0.829181
1.26449	3.13322		1.26449	1.94913					1.28224	0.830342
1.26459	3.13285		1.26459	1.94842					1.28229	0.831149
1.26469	3.13225		1.26469	1.94881					1.28234	0.83208
1.26479	3.13268		1.26479	1.9497					1.28239	0.833053
1.26489	3.13285		1.26489	1.9495					1.28244	0.831826
1.26499	3.13252		1.26499	1.94899					1.28249	0.832052
1.26509	3.13188		1.26509	1.9493					1.28254	0.832711
1.26519	3.13137		1.26519	1.94985					1.28259	0.833812
1.26529	3.13195		1.26529	1.95129					1.28264	0.834553
1.26539	3.1324		1.26539	1.95339					1.28269	0.835213
1.26549	3.13303		1.26549	1.95389					1.28274	0.835361
1.26559	3.13418		1.26559	1.95357					1.28279	0.834933
1.26569	3.13449		1.26569	1.95346					1.28284	0.835701
1.26579	3.13493		1.26579	1.95443					1.28289	0.835435
1.26589	3.13673		1.26589	1.95632					1.28294	0.835763
1.26599	3.13904		1.26599	1.95789					1.28299	0.835335
1.26609	3.14046		1.26609	1.95825					1.28304	0.835435
1.26619	3.14137		1.26619	1.9583					1.28309	0.835661
1.26629	3.14153		1.26629	1.95937					1.28314	0.835665
1.26639	3.14158		1.26639	1.96028					1.28319	0.836356
1.26649	3.14167		1.26649	1.96095					1.28324	0.83501
1.26659	3.14189		1.26659	1.96181					1.28329	0.834455
1.26669	3.14253		1.26669	1.96269					1.28334	0.835077
1.26679	3.14288		1.26679	1.96386					1.28339	0.835563
1.26689	3.14391		1.26689	1.96496					1.28344	0.835499
1.26699	3.14482		1.26699	1.96594					1.28349	0.836258
1.26709	3.14588		1.26709	1.96704					1.28354	0.835971
1.26719	3.14668		1.26719	1.96762					1.28359	0.835643
1.26729	3.14756		1.26729	1.96765					1.28364	0.835787
1.26739	3.14921		1.26739	1.96841					1.28369	0.836623
1.26749	3.15091		1.26749	1.96844					1.28374	0.837242
1.26759	3.15255		1.26759	1.96812					1.28379	0.837536
1.26769	3.15459		1.26769	1.96856					1.28384	0.837658
1.26779	3.15467		1.26779	1.96837					1.28389	0.837495
1.26789	3.15364		1.26789	1.96796					1.28394	0.838411
1.26799	3.15336		1.26799	1.96835					1.28399	0.838918
1.26809	3.15352		1.26809	1.96924					1.28404	0.840485
1.26819	3.15419		1.26819	1.97012					1.28409	0.840607
1.26829	3.15535		1.26829	1.97034					1.28414	0.840484
1.26839	3.15558		1.26839	1.97018					1.28419	0.84007
1.26849	3.15553		1.26849	1.97055					1.28424	0.841162
1.26859	3.15519		1.26859	1.97142					1.28429	0.841777
1.26869	3.15556		1.26869	1.97149					1.28434	0.841542
1.26879	3.15625		1.26879	1.97138					1.28439	0.841628
1.26889	3.15699		1.26889	1.97188					1.28444	0.842215
1.26899	3.15838		1.26899	1.97223					1.28449	0.842329
1.26909	3.15952		1.26909	1.97193					1.28454	0.841896
1.26919	3.15956		1.26919	1.9715					1.28459	0.842137
1.26929	3.16005		1.26929	1.97173					1.28464	0.842142
1.26939	3.16176		1.26939	1.97223					1.28469	0.841942
1.26949	3.16289		1.26949	1.97231					1.28474	0.841805
1.26959	3.16266		1.26959	1.97186					1.28479	0.841914
1.26969	3.16265		1.26969	1.97185					1.28484	0.840414
1.26979	3.16276		1.26979	1.97282					1.28489	0.840608
1.26989	3.16196		1.26989	1.97365					1.28494	0.841831
1.26999	3.16167		1.26999	1.97484					1.28499	0.841326
1.27009	3.16146		1.27009	1.97662					1.28504	0.840975
1.27019	3.16081		1.27019	1.9775					1.28509	0.841479
1.27029	3.16104		1.27029	1.97844					1.28514	0.842046
1.27039	3.16213		1.27039	1.97992					1.28519	0.842422
1.27049	3.16261		1.27049	1.97988					1.28524	0.843163
1.27059	3.16272		1.27059	1.98008					1.28529	0.843619
1.27069	3.16294		1.27069	1.98071					1.28534	0.84448
1.27079	3.16268		1.27079	1.9811					1.28539	0.84537
1.27089	3.16211		1.27089	1.9811					1.28544	0.845638
1.27099	3.16286		1.27099	1.98103					1.28549	0.84579
1.27109	3.16384		1.27109	1.98084					1.28554	0.845944
1.27119	3.1645		1.27119	1.9809					1.28559	0.846511
1.27129	3.16559		1.27129	1.98129					1.28564	0.84688
1.27139	3.16643		1.27139	1.98132					1.28569	0.847445
1.27149	3.16714		1.27149	1.9815					1.28574	0.848365
1.27159	3.16751		1.27159	1.98155					1.28579	0.849975
1.27169	3.16842		1.27169	1.98145					1.28584	0.849996
1.27179	3.16935		1.27179	1.98149					1.28589	0.850315
1.27189	3.16943		1.27189	1.9815					1.28594	0.851527
1.27199	3.16955		1.27199	1.98228					1.28599	0.851797
1.27209	3.1714		1.27209	1.98284					1.28604	0.851853
1.27219	3.17365		1.27219	1.98343					1.28608	0.851219
1.27229	3.17478		1.27229	1.98365					1.28614	0.851032
1.27239	3.17474		1.27239	1.98403					1.28619	0.850831
1.27249	3.17536		1.27249	1.98441					1.28624	0.851117
1.27259	3.17641		1.27259	1.98424					1.28628	0.850961
1.27269	3.1768		1.27269	1.98473					1.28634	0.850945
1.27279	3.17686		1.27279	1.98489					1.28638	0.850693
1.27289	3.17744		1.27289	1.98503					1.28643	0.850343
1.27299	3.17918		1.27299	1.98576					1.28649	0.850221
1.27309	3.18033		1.27309	1.98614					1.28653	0.850088
1.27319	3.18127		1.27319	1.986					1.28659	0.85033
1.27329	3.18201		1.27329	1.98601					1.28663	0.850801
1.27338	3.18139		1.27339	1.98626					1.28669	0.851796
1.27348	3.18095		1.27349	1.98616					1.28673	0.852348
1.27358	3.18173		1.27359	1.98682					1.28679	0.852982
1.27368	3.18242		1.27369	1.98877					1.28683	0.853505
1.27378	3.18248		1.27379	1.98922					1.28689	0.853758
1.27388	3.1821		1.27389	1.98983					1.28693	0.854127
1.27398	3.18201		1.27399	1.99057					1.28699	0.854313
1.27408	3.18228		1.27409	1.99111					1.28703	0.854547
1.27418	3.18248		1.27419	1.99252					1.28709	0.854982
1.27428	3.18252		1.27429	1.99321					1.28713	0.854919
1.27439	3.1808		1.27439	1.99294					1.28719	0.855274
1.27449	3.18014		1.27449	1.99373					1.28723	0.855271
1.27459	3.18075		1.27459	1.99539					1.28729	0.855413
1.27469	3.17967		1.27469	1.99621					1.28733	0.85724
1.27479	3.18106		1.27479	1.99686					1.28739	0.858448
1.27489	3.18318		1.27489	1.99767					1.28744	0.858732
1.27499	3.18379		1.27499	1.99883					1.28748	0.858739
1.27509	3.18345		1.27509	1.99973					1.28754	0.858988
1.27519	3.18451		1.27519	1.99981					1.28758	0.8592
1.27529	3.18644		1.27529	2.00098					1.28764	0.859422
1.27538	3.18704		1.27539	2.00161					1.28768	0.859243
1.27548	3.18608		1.27549	2.00294					1.28774	0.858932
1.27558	3.18644		1.27559	2.0041					1.28778	0.858771
1.27568	3.18655		1.27569	2.00439					1.28784	0.85835
1.27578	3.18749		1.27579	2.00581					1.28788	0.858219
1.27588	3.18865		1.27589	2.00745					1.28794	0.858655
1.27598	3.18949		1.27599	2.00852					1.28798	0.859541
1.27608	3.18907		1.27609	2.00958					1.28804	0.860501
1.27618	3.18912		1.27619	2.01002					1.28808	0.861176
1.27628	3.18955		1.27629	2.0105					1.28814	0.861749
1.27639	3.19053		1.27639	2.01087					1.28818	0.862438
1.27649	3.19111		1.27649	2.01113					1.28824	0.862813
1.27659	3.1917		1.27659	2.01199					1.28828	0.862471
1.27669	3.19165		1.27669	2.01274					1.28834	0.862601
1.27679	3.19195		1.27679	2.01398					1.28838	0.862964
1.27688	3.19437		1.27689	2.01497					1.28843	0.862885
1.27698	3.1958		1.27699	2.01459					1.28848	0.863125
1.27708	3.19598		1.27709	2.01555					1.28853	0.86428
1.27718	3.19621		1.27719	2.01706					1.28858	0.866166
1.27728	3.19634		1.27729	2.01692					1.28863	0.866656
1.27738	3.19612		1.27739	2.01721					1.28868	0.866786
1.27748	3.19547		1.27749	2.01691					1.28873	0.867304
1.27758	3.19625		1.27759	2.01675					1.28878	0.868217
1.27768	3.19771		1.27769	2.0173					1.28883	0.868663
1.27778	3.19833		1.27779	2.0174					1.28888	0.869193
1.27788	3.19829		1.27789	2.0183					1.28893	0.869315
1.27798	3.20006		1.27799	2.01807					1.28898	0.86921
1.27808	3.20026		1.27809	2.01816					1.28903	0.869263
1.27818	3.2004		1.27819	2.01993					1.28908	0.869456
1.27828	3.20099		1.27829	2.02034					1.28913	0.869659
1.27838	3.20224		1.27839	2.01901					1.28918	0.869515
1.27848	3.20296		1.27849	2.01892					1.28923	0.868945
1.27858	3.20453		1.27859	2.01885					1.28928	0.869054
1.27868	3.20497		1.27869	2.01912					1.28933	0.869791
1.27878	3.20543		1.27879	2.02011					1.28938	0.870326
1.27888	3.20691		1.27889	2.02046					1.28943	0.871023
1.27898	3.20767		1.27899	2.02109					1.28948	0.87266
1.27908	3.20891		1.27909	2.02174					1.28953	0.873261
1.27918	3.20961		1.27919	2.02184					1.28958	0.873666
1.27928	3.20959		1.27929	2.02269					1.28963	0.874619
1.27938	3.2099		1.27939	2.02298					1.28968	0.875554
1.27948	3.20985		1.27949	2.02423					1.28973	0.876675
1.27958	3.21035		1.27959	2.0234					1.28978	0.8782
1.27968	3.21066		1.27969	2.02336					1.28983	0.878558
1.27978	3.21076		1.27979	2.02494					1.28988	0.877593
1.27988	3.21206		1.27989	2.02445					1.28993	0.877584
1.27998	3.21347		1.27999	2.02513					1.28998	0.878135
1.28008	3.21402		1.28009	2.0267					1.29003	0.877881
1.28018	3.21283		1.28019	2.02803					1.29008	0.879394
1.28028	3.21276		1.28029	2.02907					1.29013	0.879872
1.28038	3.2141		1.28039	2.02887					1.29018	0.880845
1.28048	3.21507		1.28049	2.02867					1.29023	0.880972
1.28058	3.21616		1.28059	2.02876					1.29028	0.882062
1.28068	3.21667		1.28069	2.02905					1.29033	0.882268
1.28078	3.2169		1.28079	2.02895					1.29038	0.88303
1.28088	3.21785		1.28089	2.03016					1.29043	0.884013
1.28098	3.21783		1.28099	2.0315					1.29048	0.884216
1.28108	3.21875		1.28109	2.03343					1.29053	0.883628
1.28118	3.21879		1.28119	2.03392					1.29058	0.883763
1.28128	3.21965		1.28129	2.03356					1.29063	0.884093
1.28138	3.22037		1.28139	2.03463					1.29068	0.884037
1.28148	3.22101		1.28149	2.03507					1.29073	0.884406
1.28158	3.22199		1.28159	2.03609					1.29078	0.884826
1.28168	3.2232		1.28169	2.03616					1.29083	0.884731
1.28178	3.22463		1.28179	2.03685					1.29088	0.884652
1.28188	3.22694		1.28189	2.0374					1.29093	0.884853
1.28198	3.22818		1.28199	2.03696					1.29098	0.885289
1.28208	3.22835		1.28209	2.03855					1.29103	0.885202
1.28218	3.22995		1.28219	2.03919					1.29108	0.885099
1.28228	3.2304		1.28229	2.03966					1.29113	0.885296
1.28238	3.23144		1.28239	2.04177					1.29118	0.885356
1.28248	3.2345		1.28249	2.0416					1.29123	0.886067
1.28258	3.23638		1.28259	2.04047					1.29128	0.88646
1.28268	3.23678		1.28269	2.04138					1.29133	0.887115
1.28278	3.23713		1.28279	2.04177					1.29138	0.888063
1.28288	3.2373		1.28289	2.04229					1.29143	0.888525
1.28298	3.23694		1.28299	2.04433					1.29148	0.88965
1.28308	3.2381		1.28309	2.04476					1.29153	0.890331
1.28318	3.23841		1.28319	2.04546					1.29158	0.891287
1.28328	3.24		1.28329	2.04601					1.29163	0.892242
1.28338	3.24009		1.28339	2.04643					1.29168	0.892797
1.28348	3.24245		1.28349	2.04603					1.29173	0.894915
1.28358	3.24159		1.28359	2.04551					1.29178	0.895891
1.28368	3.24242		1.28369	2.0464					1.29183	0.895946
1.28378	3.2432		1.28379	2.04708					1.29188	0.895602
1.28388	3.24378		1.28389	2.04589					1.29193	0.894451
1.28398	3.24366		1.28399	2.04556					1.29198	0.894573
1.28408	3.24459		1.28409	2.04524					1.29203	0.895333
1.28418	3.24481		1.28419	2.04615					1.29208	0.895742
1.28428	3.24599		1.28429	2.04654					1.29213	0.895706
1.28438	3.24614		1.28439	2.04686					1.29218	0.896592
1.28448	3.24706		1.28449	2.0484					1.29223	0.895953
1.28458	3.24778		1.28459	2.04836					1.29228	0.895244
1.28468	3.24981		1.28469	2.04808					1.29233	0.894505
1.28478	3.25013		1.28479	2.04863					1.29238	0.895581
1.28488	3.24911		1.28489	2.04822					1.29243	0.89708
1.28498	3.24859		1.28499	2.04968					1.29248	0.897124
1.28508	3.24928		1.28509	2.05037					1.29253	0.897679
1.28518	3.25183		1.28519	2.05101					1.29258	0.896882
1.28528	3.25384		1.28529	2.05135					1.29263	0.897498
1.28538	3.25565		1.28539	2.05322					1.29268	0.897835
1.28548	3.25728		1.28549	2.05411					1.29273	0.898167
1.28558	3.25842		1.28559	2.05478					1.29278	0.897878
1.28568	3.2593		1.28569	2.05372					1.29283	0.898389
1.28578	3.25998		1.28579	2.05393					1.29288	0.898011
1.28588	3.26147		1.28589	2.05583					1.29293	0.897757
1.28598	3.25945		1.28599	2.05604					1.29298	0.898342
1.28608	3.26151		1.28609	2.05703					1.29303	0.898509
1.28618	3.26367		1.28619	2.05759					1.29308	0.898326
1.28628	3.26347		1.28629	2.0591					1.29313	0.898238
1.28638	3.26438		1.28639	2.06038					1.29318	0.897593
1.28648	3.26687		1.28649	2.06199					1.29323	0.897482
1.28658	3.26659		1.28659	2.06283					1.29328	0.898938
1.28668	3.26749		1.28669	2.06254					1.29333	0.899148
1.28678	3.26666		1.28679	2.06243					1.29338	0.899323
1.28688	3.26821		1.28689	2.06362					1.29343	0.899976
1.28698	3.2687		1.28699	2.06408					1.29348	0.901416
1.28708	3.2702		1.28709	2.06468					1.29353	0.902585
1.28718	3.27013		1.28719	2.06565					1.29358	0.904319
1.28728	3.27237		1.28729	2.06605					1.29363	0.904982
1.28738	3.27507		1.28739	2.06668					1.29368	0.90517
1.28748	3.27564		1.28749	2.06675					1.29373	0.905159
1.28758	3.27742		1.28759	2.06788					1.29378	0.905612
1.28768	3.27759		1.28769	2.0678					1.29383	0.906043
1.28778	3.27863		1.28779	2.06727					1.29388	0.906542
1.28788	3.27914		1.28789	2.06693					1.29393	0.906763
1.28798	3.27913		1.28799	2.06652					1.29398	0.906751
1.28808	3.27851		1.28809	2.06627					1.29403	0.907094
1.28818	3.27949		1.28819	2.06781					1.29408	0.907224
1.28828	3.28007		1.28829	2.06901					1.29413	0.90713
1.28838	3.28233		1.28839	2.06872					1.29418	0.907105
1.28848	3.28555		1.28849	2.06995					1.29423	0.906007
1.28858	3.28508		1.28859	2.06982					1.29428	0.905191
1.28868	3.28602		1.28869	2.06923					1.29433	0.905153
1.28878	3.28858		1.28879	2.06945					1.29438	0.905585
1.28888	3.28817		1.28889	2.07031					1.29443	0.907176
1.28898	3.28728		1.28899	2.07144					1.29448	0.907684
1.28908	3.28887		1.28909	2.07202					1.29453	0.906598
1.28918	3.29023		1.28919	2.07274					1.29458	0.906233
1.28928	3.29178		1.28929	2.0727					1.29463	0.905398
1.28938	3.29251		1.28939	2.07348					1.29468	0.904514
1.28948	3.2943		1.28949	2.0747					1.29473	0.905511
1.28958	3.29506		1.28959	2.07597					1.29478	0.906074
1.28968	3.29624		1.28969	2.07631					1.29483	0.907163
1.28978	3.29676		1.28979	2.07674					1.29488	0.907218
1.28988	3.29616		1.28989	2.07765					1.29493	0.907881
1.28998	3.29638		1.28999	2.07891					1.29498	0.908423
1.29008	3.29578		1.29009	2.07947					1.29503	0.908898
1.29018	3.2959		1.29019	2.07956					1.29508	0.909303
1.29028	3.29506		1.29029	2.08082					1.29513	0.909261
1.29038	3.29447		1.29039	2.08175					1.29518	0.910289
1.29048	3.29562		1.29049	2.08255					1.29523	0.910689
1.29058	3.29703		1.29059	2.08365					1.29528	0.911341
1.29068	3.29793		1.29069	2.08342					1.29533	0.911756
1.29078	3.29805		1.29079	2.08326					1.29538	0.912764
1.29088	3.29706		1.29089	2.0846					1.29543	0.913508
1.29098	3.29668		1.29099	2.08514					1.29548	0.914305
1.29108	3.29722		1.29109	2.08582					1.29553	0.914691
1.29118	3.29641		1.29119	2.08582					1.29558	0.915475
1.29128	3.29632		1.29129	2.08597					1.29563	0.916391
1.29138	3.29707		1.29139	2.08613					1.29568	0.918142
1.29148	3.29737		1.29148	2.08599					1.29573	0.918935
1.29158	3.29698		1.29158	2.08681					1.29578	0.918911
1.29168	3.29644		1.29168	2.08676					1.29583	0.919557
1.29178	3.29764		1.29178	2.08728					1.29588	0.920316
1.29188	3.29817		1.29188	2.08699					1.29593	0.92051
1.29198	3.2986		1.29198	2.08595					1.29598	0.920589
1.29208	3.29911		1.29208	2.086					1.29603	0.919982
1.29218	3.29974		1.29218	2.08628					1.29608	0.919711
1.29228	3.29994		1.29228	2.0868					1.29613	0.919947
1.29238	3.30135		1.29238	2.08747					1.29618	0.920349
1.29248	3.30134		1.29249	2.08726					1.29623	0.920682
1.29258	3.30218		1.29259	2.08792					1.29628	0.92099
1.29268	3.30349		1.29269	2.08912					1.29633	0.921255
1.29278	3.30543		1.29279	2.0893					1.29638	0.921329
1.29288	3.30737		1.29289	2.08918					1.29643	0.922308
1.29298	3.30782		1.29299	2.08887					1.29648	0.923024
1.29308	3.30719		1.29309	2.0893					1.29653	0.923511
1.29318	3.30769		1.29319	2.08984					1.29658	0.923212
1.29328	3.30896		1.29329	2.0903					1.29663	0.924286
1.29338	3.3105		1.29339	2.08992					1.29668	0.924846
1.29348	3.31157		1.29348	2.09024					1.29673	0.925832
1.29358	3.31217		1.29358	2.09131					1.29678	0.926537
1.29368	3.31327		1.29368	2.09184					1.29683	0.928194
1.29378	3.31643		1.29378	2.09235					1.29688	0.928584
1.29388	3.31815		1.29388	2.09473					1.29693	0.928455
1.29398	3.32071		1.29398	2.09636					1.29698	0.929158
1.29408	3.32223		1.29408	2.09666					1.29703	0.93084
1.29418	3.32377		1.29418	2.09811					1.29708	0.932392
1.29428	3.32483		1.29428	2.09845					1.29713	0.933472
1.29438	3.32513		1.29438	2.09856					1.29718	0.934768
1.29448	3.32656		1.29449	2.09896					1.29723	0.935494
1.29458	3.32827		1.29459	2.09902					1.29728	0.935119
1.29468	3.33021		1.29469	2.1001					1.29733	0.93572
1.29478	3.33151		1.29479	2.10069					1.29738	0.935631
1.29488	3.33314		1.29489	2.10078					1.29743	0.935873
1.29498	3.33381		1.29499	2.10116					1.29748	0.937585
1.29508	3.33474		1.29509	2.10058					1.29753	0.938525
1.29518	3.33562		1.29519	2.10025					1.29758	0.939011
1.29528	3.33673		1.29529	2.10029					1.29763	0.939384
1.29538	3.33859		1.29539	2.10098					1.29768	0.939531
1.29548	3.34081		1.29548	2.10224					1.29773	0.94003
1.29558	3.34263		1.29558	2.10378					1.29778	0.939844
1.29568	3.34386		1.29568	2.10461					1.29783	0.9393
1.29578	3.34456		1.29578	2.10494					1.29788	0.93894
1.29588	3.34485		1.29588	2.1054					1.29793	0.939218
1.29598	3.34572		1.29598	2.1062					1.29798	0.93959
1.29608	3.34755		1.29608	2.10662					1.29803	0.939074
1.29618	3.34763		1.29618	2.10763					1.29808	0.938989
1.29628	3.34706		1.29628	2.108					1.29813	0.939407
1.29638	3.34744		1.29638	2.10658					1.29818	0.939915
1.29648	3.34761		1.29648	2.10573					1.29823	0.941981
1.29658	3.34751		1.29658	2.10613					1.29828	0.942783
1.29668	3.34754		1.29668	2.1066					1.29833	0.943042
1.29678	3.34759		1.29678	2.10715					1.29838	0.943187
1.29688	3.3489		1.29688	2.10853					1.29843	0.943885
1.29698	3.34829		1.29698	2.10998					1.29848	0.94379
1.29708	3.34828		1.29708	2.11042					1.29853	0.943902
1.29718	3.3485		1.29718	2.10976					1.29858	0.94469
1.29728	3.34819		1.29728	2.10941					1.29863	0.945753
1.29738	3.34861		1.29738	2.10924					1.29868	0.946749
1.29748	3.3506		1.29748	2.10864					1.29873	0.947726
1.29758	3.352		1.29758	2.10911					1.29878	0.949158
1.29768	3.35295		1.29768	2.10939					1.29883	0.95044
1.29778	3.35399		1.29778	2.10949					1.29888	0.951537
1.29788	3.35371		1.29788	2.10929					1.29893	0.951634
1.29798	3.35374		1.29798	2.10893					1.29898	0.951867
1.29808	3.35484		1.29808	2.10898					1.29903	0.952507
1.29818	3.35597		1.29818	2.1101					1.29908	0.95394
1.29828	3.35732		1.29828	2.11135					1.29913	0.954561
1.29838	3.35888		1.29838	2.11274					1.29918	0.954754
1.29848	3.36024		1.29848	2.11343					1.29923	0.954708
1.29858	3.36115		1.29858	2.11331					1.29928	0.955508
1.29868	3.36281		1.29868	2.1133					1.29933	0.956622
1.29878	3.36457		1.29878	2.11363					1.29938	0.957851
1.29888	3.36614		1.29888	2.11513					1.29943	0.958566
1.29898	3.36809		1.29898	2.11709					1.29948	0.958017
1.29908	3.37018		1.29908	2.11813					1.29953	0.957705
1.29918	3.37228		1.29918	2.11852					1.29958	0.958256
1.29928	3.37382		1.29928	2.1195					1.29963	0.958954
1.29938	3.37497		1.29938	2.12043					1.29968	0.959072
1.29948	3.37709		1.29948	2.12116					1.29973	0.959659
1.29958	3.37874		1.29958	2.12155					1.29978	0.960606
1.29968	3.38012		1.29968	2.122					1.29983	0.961281
1.29978	3.38298		1.29978	2.12365					1.29988	0.962048
1.29988	3.38427		1.29988	2.12518					1.29993	0.962437
1.29998	3.38422		1.29998	2.12682					1.29998	0.962521
1.30008	3.38516		1.30008	2.12826					1.30003	0.962478
1.30018	3.38556		1.30018	2.12906					1.30008	0.962604
1.30028	3.3857		1.30028	2.12903					1.30013	0.962825
1.30038	3.38625		1.30038	2.12936					1.30018	0.96264
1.30048	3.38709		1.30048	2.13031					1.30023	0.962858
1.30058	3.38871		1.30058	2.13084					1.30028	0.963967
1.30068	3.39025		1.30068	2.13181					1.30033	0.964785
1.30078	3.39084		1.30078	2.1315					1.30038	0.965638
1.30088	3.39145		1.30088	2.13095					1.30043	0.966041
1.30098	3.39298		1.30098	2.13121					1.30048	0.966498
1.30108	3.39469		1.30108	2.13216					1.30053	0.96807
1.30118	3.3955		1.30118	2.1336					1.30058	0.968612
1.30128	3.39561		1.30128	2.13459					1.30063	0.968513
1.30138	3.39561		1.30138	2.13416					1.30068	0.967826
1.30148	3.3955		1.30148	2.13306					1.30073	0.967249
1.30158	3.39602		1.30158	2.13282					1.30078	0.967946
1.30168	3.3967		1.30168	2.13338					1.30083	0.969122
1.30178	3.39697		1.30178	2.13398					1.30088	0.969876
1.30188	3.39772		1.30188	2.13388					1.30093	0.97053
1.30198	3.39791		1.30198	2.13283					1.30098	0.97123
1.30208	3.3977		1.30208	2.13294					1.30103	0.972144
1.30218	3.39833		1.30218	2.1331					1.30108	0.973166
1.30228	3.3985		1.30228	2.13312					1.30113	0.97423
1.30238	3.39967		1.30238	2.13369					1.30118	0.973785
1.30248	3.39974		1.30248	2.1342					1.30123	0.973017
1.30258	3.39978		1.30258	2.13413					1.30128	0.972094
1.30268	3.40078		1.30268	2.13465					1.30133	0.971015
1.30278	3.40315		1.30278	2.13607					1.30138	0.970801
1.30288	3.40492		1.30288	2.13641					1.30143	0.970797
1.30298	3.40525		1.30298	2.13613					1.30148	0.971125
1.30308	3.40562		1.30308	2.13582					1.30153	0.971314
1.30318	3.40608		1.30318	2.13585					1.30158	0.97009
1.30328	3.4072		1.30328	2.13652					1.30163	0.970571
1.30338	3.40881		1.30338	2.13696					1.30168	0.971693
1.30348	3.40911		1.30348	2.13695					1.30173	0.972761
1.30358	3.40942		1.30358	2.13738					1.30178	0.972442
1.30368	3.41062		1.30368	2.13758					1.30183	0.972929
1.30378	3.41215		1.30378	2.13787					1.30188	0.973185
1.30388	3.41396		1.30388	2.13829					1.30193	0.97396
1.30398	3.41669		1.30398	2.1389					1.30198	0.975279
1.30408	3.41831		1.30408	2.13876					1.30203	0.975684
1.30418	3.41991		1.30418	2.1388					1.30208	0.97607
1.30428	3.4213		1.30428	2.13812					1.30213	0.977735
1.30438	3.42153		1.30438	2.13809					1.30218	0.977343
1.30448	3.42136		1.30448	2.13918					1.30223	0.97765
1.30458	3.42318		1.30458	2.14044					1.30228	0.97765
1.30468	3.42421		1.30468	2.14144					1.30233	0.978438
1.30478	3.42502		1.30478	2.14176					1.30238	0.977897
1.30488	3.4261		1.30488	2.14161					1.30243	0.978517
1.30498	3.42623		1.30498	2.14191					1.30248	0.978838
1.30508	3.42753		1.30508	2.14267					1.30253	0.979735
1.30518	3.42811		1.30518	2.1437					1.30258	0.980641
1.30528	3.42765		1.30528	2.14374					1.30263	0.982248
1.30538	3.42968		1.30538	2.14365					1.30268	0.984578
1.30548	3.43157		1.30548	2.14451					1.30273	0.984469
1.30558	3.43209		1.30558	2.14385					1.30278	0.984854
1.30568	3.43333		1.30568	2.14321					1.30283	0.985549
1.30578	3.43522		1.30578	2.14353					1.30288	0.986129
1.30588	3.43537		1.30588	2.14405					1.30293	0.986488
1.30598	3.43719		1.30598	2.14406					1.30298	0.987982
1.30608	3.43852		1.30608	2.14327					1.30303	0.98791
1.30618	3.4379		1.30618	2.143					1.30308	0.989047
1.30628	3.43937		1.30628	2.14336					1.30313	0.990368
1.30638	3.43971		1.30638	2.14398					1.30318	0.992342
1.30648	3.44013		1.30648	2.14437					1.30323	0.992967
1.30658	3.44038		1.30658	2.14484					1.30328	0.993081
1.30668	3.44079		1.30668	2.14542					1.30333	0.993401
1.30678	3.4426		1.30678	2.14659					1.30338	0.993936
1.30688	3.44582		1.30688	2.14748					1.30343	0.994137
1.30698	3.44777		1.30698	2.14819					1.30348	0.994202
1.30708	3.44819		1.30708	2.14815					1.30353	0.994936
1.30718	3.4497		1.30718	2.14827					1.30358	0.993976
1.30728	3.45081		1.30728	2.14872					1.30363	0.99312
1.30738	3.45094		1.30738	2.15018					1.30368	0.993804
1.30748	3.45445		1.30748	2.15085					1.30373	0.994192
1.30758	3.45696		1.30758	2.1515					1.30378	0.994697
1.30768	3.45959		1.30768	2.15134					1.30383	0.995823
1.30778	3.46052		1.30778	2.15223					1.30388	0.998079
1.30788	3.46054		1.30788	2.15346					1.30393	0.998493
1.30798	3.46155		1.30798	2.15454					1.30398	0.998759
1.30808	3.46416		1.30808	2.15575					1.30403	0.999649
1.30818	3.46611		1.30818	2.15719					1.30408	1.0006
1.30828	3.46654		1.30828	2.15775					1.30413	1.00145
1.30838	3.46821		1.30838	2.15804					1.30418	1.0019
1.30848	3.4683		1.30848	2.15808					1.30423	1.00247
1.30858	3.46853		1.30858	2.1587					1.30428	1.00387
1.30868	3.47284		1.30868	2.15879					1.30433	1.00388
1.30878	3.47311		1.30878	2.15853					1.30438	1.00365
1.30888	3.47545		1.30888	2.15899					1.30443	1.00347
1.30898	3.4776		1.30898	2.1597					1.30448	1.00347
1.30908	3.47925		1.30908	2.16115					1.30453	1.00465
1.30918	3.48038		1.30918	2.16247					1.30458	1.0046
1.30928	3.48169		1.30928	2.16288					1.30463	1.00406
1.30938	3.47994		1.30938	2.16353					1.30468	1.0046
1.30948	3.48205		1.30948	2.16353					1.30473	1.00555
1.30958	3.48321		1.30958	2.16463					1.30478	1.00597
1.30968	3.48424		1.30968	2.1643					1.30483	1.00721
1.30978	3.48526		1.30978	2.16503					1.30488	1.0087
1.30988	3.48823		1.30988	2.1642					1.30493	1.00822
1.30998	3.48914		1.30998	2.16433					1.30498	1.00807
1.31008	3.48862		1.31008	2.16418					1.30503	1.00846
1.31018	3.488		1.31018	2.16461					1.30508	1.00802
1.31028	3.48985		1.31028	2.16654					1.30513	1.00806
1.31038	3.49221		1.31038	2.16828					1.30518	1.00785
1.31048	3.49359		1.31048	2.16852					1.30523	1.00852
1.31058	3.49319		1.31058	2.16854					1.30528	1.00842
1.31068	3.49327		1.31068	2.16716					1.30533	1.00893
1.31078	3.49408		1.31078	2.1674					1.30538	1.00945
1.31088	3.49493		1.31088	2.16798					1.30543	1.00996
1.31098	3.49752		1.31098	2.16992					1.30548	1.01007
1.31108	3.49911		1.31108	2.17108					1.30553	1.011
1.31118	3.49872		1.31118	2.17119					1.30558	1.01105
1.31128	3.50005		1.31128	2.17132					1.30563	1.01035
1.31138	3.50119		1.31138	2.17166					1.30568	1.00962
1.31148	3.50145		1.31148	2.1707					1.30573	1.01016
1.31158	3.50237		1.31158	2.17006					1.30578	1.01063
1.31168	3.50218		1.31168	2.16844					1.30583	1.01076
1.31178	3.50151		1.31178	2.1686					1.30588	1.01026
1.31188	3.50445		1.31188	2.1689					1.30593	1.01055
1.31198	3.50462		1.31198	2.16977					1.30598	1.01143
1.31208	3.50466		1.31208	2.16941					1.30603	1.01091
1.31218	3.5048		1.31218	2.17079					1.30608	1.01221
1.31228	3.50542		1.31228	2.17021					1.30613	1.01281
1.31238	3.5059		1.31238	2.17114					1.30618	1.01337
1.31248	3.5073		1.31248	2.1708					1.30623	1.01482
1.31258	3.50884		1.31258	2.17109					1.30628	1.0152
1.31268	3.51064		1.31268	2.17027					1.30633	1.01446
1.31278	3.511		1.31278	2.16845					1.30638	1.0139
1.31288	3.51168		1.31288	2.16686					1.30643	1.01418
1.31298	3.51349		1.31298	2.16678					1.30648	1.01423
1.31308	3.5152		1.31308	2.16737					1.30653	1.01417
1.31318	3.51638		1.31318	2.16949					1.30658	1.01469
1.31328	3.51662		1.31328	2.17068					1.30663	1.01327
1.31338	3.51841		1.31338	2.17078					1.30668	1.01348
1.31348	3.51901		1.31348	2.172					1.30673	1.01364
1.31358	3.52037		1.31358	2.17232					1.30678	1.01354
1.31368	3.52185		1.31368	2.17365					1.30683	1.01425
1.31378	3.52272		1.31378	2.17468					1.30688	1.01479
1.31388	3.52397		1.31388	2.17416					1.30693	1.01475
1.31398	3.52372		1.31398	2.17559					1.30698	1.01457
1.31408	3.52485		1.31408	2.175					1.30703	1.01504
1.31418	3.52587		1.31418	2.17611					1.30708	1.01628
1.31428	3.52731		1.31428	2.17572					1.30713	1.01633
1.31438	3.52732		1.31438	2.17556					1.30718	1.01562
1.31448	3.52828		1.31448	2.17587					1.30723	1.0154
1.31458	3.53027		1.31458	2.17637					1.30728	1.01589
1.31468	3.53357		1.31468	2.17665					1.30733	1.01574
1.31478	3.53478		1.31478	2.17793					1.30738	1.0158
1.31488	3.53593		1.31488	2.17903					1.30743	1.01646
1.31498	3.53681		1.31498	2.18032					1.30748	1.0172
1.31508	3.53755		1.31508	2.18069					1.30753	1.01825
1.31518	3.53818		1.31518	2.18343					1.30758	1.01805
1.31528	3.54002		1.31528	2.18525					1.30763	1.01837
1.31538	3.54109		1.31538	2.1869					1.30768	1.01857
1.31548	3.54094		1.31548	2.1876					1.30773	1.01867
1.31558	3.5421		1.31558	2.18753					1.30778	1.01923
1.31568	3.54222		1.31568	2.18793					1.30783	1.01965
1.31578	3.5439		1.31578	2.18718					1.30788	1.01951
1.31588	3.54439		1.31588	2.18726					1.30793	1.01962
1.31598	3.54545		1.31598	2.18568					1.30798	1.02025
1.31608	3.54644		1.31608	2.18449					1.30803	1.01954
1.31618	3.54733		1.31618	2.1839					1.30808	1.02247
1.31628	3.54743		1.31628	2.18467					1.30813	1.02379
1.31638	3.54776		1.31638	2.18684					1.30818	1.02439
1.31648	3.55018		1.31648	2.18733					1.30823	1.0243
1.31658	3.55216		1.31658	2.18914					1.30828	1.02488
1.31668	3.55513		1.31668	2.19005					1.30833	1.02554
1.31678	3.556		1.31678	2.19068					1.30838	1.02614
1.31688	3.55715		1.31688	2.19085					1.30843	1.02679
1.31698	3.55865		1.31698	2.19068					1.30848	1.02757
1.31707	3.56022		1.31708	2.19154					1.30853	1.02877
1.31718	3.56114		1.31718	2.19184					1.30858	1.02888
1.31728	3.56261		1.31728	2.19163					1.30863	1.02975
1.31737	3.56367		1.31738	2.19007					1.30868	1.03058
1.31747	3.56445		1.31748	2.18989					1.30873	1.03106
1.31757	3.56779		1.31758	2.19071					1.30878	1.03198
1.31767	3.56927		1.31768	2.19033					1.30883	1.03266
1.31777	3.57052		1.31778	2.18938					1.30888	1.03354
1.31787	3.57109		1.31788	2.18873					1.30893	1.03436
1.31797	3.57217		1.31798	2.18793					1.30898	1.03481
1.31808	3.5731		1.31808	2.18828					1.30903	1.03548
1.31818	3.57507		1.31818	2.18789					1.30908	1.03608
1.31828	3.57732		1.31828	2.18808					1.30913	1.03699
1.31838	3.57952		1.31838	2.18743					1.30918	1.03713
1.31848	3.58072		1.31848	2.18793					1.30923	1.0376
1.31858	3.58212		1.31858	2.18979					1.30928	1.03861
1.31868	3.58478		1.31868	2.19092					1.30933	1.03907
1.31878	3.58691		1.31878	2.19071					1.30938	1.03984
1.31888	3.58801		1.31888	2.19016					1.30943	1.04068
1.31898	3.58959		1.31898	2.1905					1.30948	1.04156
1.31907	3.59051		1.31908	2.19007					1.30953	1.04124
1.31917	3.59219		1.31918	2.19027					1.30958	1.04177
1.31927	3.59434		1.31928	2.18956					1.30963	1.04316
1.31937	3.59624		1.31938	2.18836					1.30968	1.04493
1.31947	3.59677		1.31948	2.18728					1.30973	1.04622
1.31957	3.59624		1.31958	2.1869					1.30978	1.0472
1.31967	3.59582		1.31968	2.18683					1.30983	1.04797
1.31977	3.596		1.31978	2.18714					1.30988	1.04857
1.31987	3.59724		1.31988	2.18849					1.30993	1.04907
1.31997	3.59916		1.31998	2.18867					1.30998	1.04898
1.32008	3.60044		1.32008	2.1881					1.31003	1.04897
1.32018	3.60198		1.32018	2.1878					1.31008	1.04969
1.32028	3.60211		1.32028	2.18881					1.31012	1.05058
1.32038	3.60274		1.32038	2.18917					1.31018	1.05192
1.32048	3.60434		1.32048	2.18987					1.31022	1.05399
1.32058	3.6052		1.32058	2.18993					1.31028	1.05394
1.32068	3.60614		1.32068	2.19111					1.31032	1.05437
1.32078	3.60655		1.32078	2.19237					1.31038	1.05466
1.32088	3.60653		1.32088	2.19255					1.31042	1.05421
1.32098	3.60822		1.32098	2.19269					1.31048	1.05433
1.32107	3.60981		1.32108	2.19249					1.31052	1.05396
1.32117	3.61036		1.32118	2.19192					1.31058	1.05307
1.32127	3.61157		1.32128	2.19198					1.31062	1.05259
1.32137	3.613		1.32138	2.19181					1.31068	1.05271
1.32147	3.61371		1.32148	2.19188					1.31072	1.05274
1.32157	3.61532		1.32158	2.19256					1.31078	1.05303
1.32167	3.61681		1.32168	2.19243					1.31082	1.05347
1.32177	3.61754		1.32178	2.19325					1.31088	1.05351
1.32187	3.61962		1.32188	2.19503					1.31092	1.05355
1.32197	3.62205		1.32198	2.19803					1.31098	1.0539
1.32207	3.6245		1.32208	2.19927					1.31103	1.05465
1.32217	3.62708		1.32218	2.19961					1.31107	1.05532
1.32227	3.6295		1.32228	2.19983					1.31113	1.05611
1.32237	3.63105		1.32238	2.20072					1.31117	1.05645
1.32247	3.63094		1.32248	2.20074					1.31123	1.05628
1.32257	3.63026		1.32258	2.20141					1.31127	1.05645
1.32267	3.63089		1.32268	2.20218					1.31133	1.05709
1.32277	3.63374		1.32278	2.2029					1.31137	1.05762
1.32287	3.63633		1.32288	2.20342					1.31143	1.05835
1.32297	3.63807		1.32298	2.20409					1.31147	1.05909
1.32307	3.64087		1.32308	2.20467					1.31153	1.0595
1.32317	3.64167		1.32318	2.20471					1.31157	1.05981
1.32327	3.64296		1.32328	2.20429					1.31163	1.06013
1.32337	3.64497		1.32338	2.2051					1.31167	1.06099
1.32347	3.64559		1.32348	2.20582					1.31173	1.06084
1.32357	3.64597		1.32358	2.20559					1.31177	1.05997
1.32367	3.64698		1.32368	2.20586					1.31183	1.06
1.32377	3.64812		1.32378	2.20658					1.31187	1.06079
1.32387	3.64969		1.32388	2.20707					1.31193	1.06134
1.32397	3.65177		1.32398	2.20709					1.31197	1.06165
1.32407	3.65275		1.32408	2.20707					1.31202	1.06221
1.32417	3.65405		1.32418	2.20754					1.31208	1.0624
1.32427	3.65602		1.32428	2.20869					1.31212	1.06278
1.32437	3.65754		1.32438	2.20888					1.31218	1.06248
1.32447	3.65825		1.32448	2.20759					1.31222	1.06161
1.32457	3.65898		1.32458	2.2075					1.31228	1.06103
1.32467	3.66023		1.32468	2.20807					1.31232	1.06001
1.32477	3.6612		1.32478	2.20765					1.31238	1.0607
1.32487	3.66243		1.32488	2.20666					1.31242	1.06136
1.32497	3.6656		1.32498	2.20631					1.31247	1.06278
1.32507	3.6681		1.32508	2.20619					1.31252	1.06337
1.32517	3.66923		1.32518	2.20591					1.31258	1.0636
1.32527	3.66978		1.32528	2.20454					1.31262	1.06381
1.32537	3.67108		1.32538	2.20464					1.31267	1.06373
1.32547	3.67181		1.32548	2.20483					1.31272	1.06339
1.32557	3.67263		1.32558	2.20452					1.31277	1.06367
1.32567	3.67429		1.32568	2.20496					1.31282	1.06376
1.32577	3.67593		1.32578	2.20582					1.31287	1.06461
1.32587	3.67674		1.32588	2.20596					1.31292	1.06552
1.32597	3.67863		1.32598	2.20615					1.31297	1.06601
1.32607	3.68038		1.32608	2.20726					1.31302	1.06634
1.32617	3.68172		1.32618	2.20804					1.31307	1.067
1.32627	3.68198		1.32628	2.20774					1.31312	1.06777
1.32637	3.68275		1.32638	2.20772					1.31317	1.06877
1.32647	3.68324		1.32648	2.2083					1.31322	1.0691
1.32657	3.68331		1.32658	2.20861					1.31327	1.06933
1.32667	3.68414		1.32668	2.20872					1.31332	1.06982
1.32677	3.68502		1.32678	2.20878					1.31337	1.06983
1.32687	3.68486		1.32688	2.20892					1.31342	1.07009
1.32697	3.68695		1.32698	2.21013					1.31347	1.07094
1.32707	3.68821		1.32708	2.21039					1.31352	1.07142
1.32717	3.68883		1.32718	2.21023					1.31357	1.0716
1.32727	3.69053		1.32728	2.21089					1.31362	1.07156
1.32737	3.69113		1.32738	2.21171					1.31367	1.07143
1.32747	3.69129		1.32748	2.21214					1.31372	1.07191
1.32757	3.69175		1.32758	2.21173					1.31377	1.07264
1.32767	3.69284		1.32768	2.21168					1.31382	1.07412
1.32777	3.6937		1.32778	2.21264					1.31387	1.07421
1.32787	3.69544		1.32788	2.21268					1.31392	1.07456
1.32797	3.69706		1.32798	2.21308					1.31397	1.07435
1.32807	3.69801		1.32808	2.21401					1.31402	1.07488
1.32817	3.69945		1.32818	2.21476					1.31407	1.07612
1.32827	3.70046		1.32828	2.21588					1.31412	1.07681
1.32837	3.70227		1.32838	2.21734					1.31417	1.0778
1.32847	3.70321		1.32848	2.21779					1.31422	1.07834
1.32857	3.70411		1.32858	2.21685					1.31427	1.0804
1.32867	3.70621		1.32868	2.21658					1.31432	1.08086
1.32877	3.70865		1.32878	2.21736					1.31437	1.08114
1.32887	3.70977		1.32888	2.21768					1.31442	1.08238
1.32897	3.71071		1.32898	2.21824					1.31447	1.08282
1.32907	3.71225		1.32908	2.21944					1.31452	1.0834
1.32917	3.7129		1.32918	2.21967					1.31457	1.08354
1.32927	3.71429		1.32928	2.22041					1.31462	1.08325
1.32937	3.71634		1.32938	2.22126					1.31467	1.08402
1.32947	3.71765		1.32948	2.22148					1.31472	1.0851
1.32957	3.71862		1.32958	2.22164					1.31477	1.08715
1.32967	3.72032		1.32968	2.22232					1.31482	1.08874
1.32977	3.72039		1.32978	2.22305					1.31487	1.08938
1.32987	3.72191		1.32988	2.2233					1.31492	1.08987
1.32997	3.72302		1.32998	2.22394					1.31497	1.08965
1.33007	3.72478		1.33008	2.22549					1.31502	1.09107
1.33017	3.72633		1.33018	2.22617					1.31507	1.09122
1.33027	3.72698		1.33028	2.22674					1.31512	1.09082
1.33037	3.72701		1.33038	2.22694					1.31517	1.09082
1.33047	3.72797		1.33048	2.2269					1.31522	1.09108
1.33057	3.7293		1.33058	2.22655					1.31527	1.09186
1.33067	3.7304		1.33068	2.2266					1.31532	1.09196
1.33077	3.73142		1.33078	2.2264					1.31537	1.09208
1.33087	3.73195		1.33088	2.22474					1.31542	1.09294
1.33097	3.73371		1.33098	2.22442					1.31547	1.09357
1.33107	3.73424		1.33108	2.22611					1.31552	1.09409
1.33117	3.73387		1.33118	2.22671					1.31557	1.09533
1.33127	3.73473		1.33128	2.2274					1.31562	1.09609
1.33137	3.73664		1.33138	2.22863					1.31567	1.09697
1.33147	3.73792		1.33148	2.22906					1.31572	1.0975
1.33157	3.73989		1.33158	2.22904					1.31577	1.09725
1.33167	3.74192		1.33168	2.22907					1.31582	1.09881
1.33177	3.7432		1.33178	2.22913					1.31587	1.10089
1.33187	3.74438		1.33188	2.22897					1.31592	1.1012
1.33197	3.74829		1.33198	2.22754					1.31597	1.10158
1.33207	3.75005		1.33208	2.22732					1.31602	1.10189
1.33217	3.75213		1.33218	2.2269					1.31607	1.10314
1.33227	3.75379		1.33228	2.22607					1.31612	1.10397
1.33237	3.755		1.33238	2.22694					1.31617	1.10564
1.33247	3.7576		1.33248	2.22813					1.31622	1.10655
1.33257	3.75863		1.33258	2.2282					1.31627	1.1077
1.33267	3.75863		1.33268	2.22828					1.31632	1.10814
1.33277	3.76293		1.33278	2.22806					1.31637	1.10912
1.33287	3.76522		1.33288	2.22851					1.31642	1.11043
1.33297	3.76589		1.33298	2.22917					1.31647	1.11193
1.33307	3.76812		1.33308	2.23008					1.31652	1.11245
1.33317	3.76955		1.33318	2.22988					1.31657	1.1123
1.33327	3.77103		1.33328	2.22943					1.31662	1.11144
1.33337	3.77191		1.33338	2.2302					1.31667	1.11088
1.33347	3.77275		1.33348	2.23067					1.31672	1.11094
1.33357	3.77508		1.33358	2.22971					1.31677	1.11108
1.33367	3.77813		1.33368	2.22738					1.31682	1.11207
1.33377	3.779		1.33378	2.22666					1.31687	1.11236
1.33387	3.77986		1.33388	2.22494					1.31692	1.11241
1.33397	3.78182		1.33398	2.22392					1.31697	1.11286
1.33407	3.78478		1.33408	2.22456					1.31702	1.11343
1.33417	3.78682		1.33418	2.22516					1.31707	1.11388
1.33427	3.78846		1.33428	2.22367					1.31712	1.11451
1.33437	3.78885		1.33438	2.22325					1.31717	1.11497
1.33447	3.78863		1.33448	2.22436					1.31722	1.1161
1.33457	3.78902		1.33458	2.2252					1.31727	1.11564
1.33467	3.78944		1.33468	2.22499					1.31732	1.11622
1.33477	3.79016		1.33478	2.22556					1.31737	1.11729
1.33487	3.79072		1.33488	2.22551					1.31742	1.11737
1.33497	3.79087		1.33498	2.22537					1.31747	1.1177
1.33507	3.79508		1.33508	2.22631					1.31752	1.11818
1.33517	3.79806		1.33518	2.22609					1.31757	1.11895
1.33527	3.79743		1.33528	2.22654					1.31762	1.12008
1.33537	3.79892		1.33538	2.22584					1.31767	1.12189
1.33547	3.80167		1.33548	2.22525					1.31772	1.12305
1.33557	3.80237		1.33558	2.22603					1.31777	1.12384
1.33567	3.80303		1.33568	2.22507					1.31782	1.12487
1.33577	3.8044		1.33578	2.22647					1.31787	1.12629
1.33587	3.807		1.33588	2.22676					1.31792	1.12769
1.33597	3.80883		1.33598	2.22714					1.31797	1.12946
1.33607	3.81012		1.33608	2.22744					1.31802	1.12985
1.33617	3.81109		1.33618	2.22842					1.31807	1.13015
1.33627	3.81288		1.33628	2.22929					1.31812	1.13146
1.33637	3.81445		1.33638	2.23022					1.31817	1.13234
1.33647	3.81501		1.33648	2.2304					1.31822	1.1333
1.33657	3.81578		1.33658	2.22947					1.31827	1.13427
1.33667	3.81663		1.33668	2.22902					1.31832	1.13394
1.33677	3.81784		1.33678	2.2305					1.31837	1.13308
1.33687	3.82026		1.33688	2.23044					1.31842	1.13407
1.33697	3.82183		1.33698	2.22939					1.31847	1.13435
1.33707	3.82475		1.33708	2.23089					1.31852	1.13453
1.33717	3.82704		1.33718	2.23131					1.31857	1.13399
1.33727	3.83013		1.33728	2.23191					1.31862	1.13407
1.33737	3.83171		1.33738	2.23222					1.31867	1.13388
1.33747	3.83178		1.33748	2.23238					1.31872	1.13356
1.33757	3.83209		1.33758	2.23105					1.31877	1.13383
1.33767	3.83209		1.33768	2.23169					1.31882	1.13453
1.33777	3.8344		1.33778	2.23118					1.31887	1.13529
1.33787	3.83701		1.33788	2.23184					1.31892	1.13599
1.33797	3.83974		1.33798	2.23063					1.31897	1.13676
1.33807	3.8421		1.33808	2.22957					1.31902	1.13733
1.33817	3.84437		1.33818	2.23013					1.31907	1.13729
1.33827	3.84758		1.33828	2.22895					1.31912	1.139
1.33837	3.84961		1.33838	2.22902					1.31917	1.13992
1.33847	3.85127		1.33848	2.22944					1.31922	1.13996
1.33857	3.85249		1.33858	2.23066					1.31927	1.13966
1.33867	3.85383		1.33868	2.2312					1.31932	1.13985
1.33877	3.85532		1.33878	2.23168					1.31937	1.14032
1.33887	3.85669		1.33888	2.23093					1.31942	1.1403
1.33897	3.85835		1.33898	2.2311					1.31947	1.14105
1.33907	3.85997		1.33908	2.23043					1.31952	1.14159
1.33917	3.86133		1.33918	2.2315					1.31957	1.14178
1.33927	3.86363		1.33928	2.23013					1.31962	1.14203
1.33937	3.86585		1.33938	2.23207					1.31967	1.14269
1.33947	3.8671		1.33948	2.23273					1.31972	1.14341
1.33957	3.86855		1.33958	2.23182					1.31977	1.14436
1.33967	3.87079		1.33968	2.23216					1.31982	1.14317
1.33977	3.8713		1.33978	2.2329					1.31987	1.14318
1.33987	3.87406		1.33988	2.23258					1.31992	1.14443
1.33997	3.87789		1.33998	2.23281					1.31997	1.14549
1.34007	3.88067		1.34008	2.23464					1.32002	1.14608
1.34017	3.88367		1.34018	2.23432					1.32007	1.14701
1.34027	3.88549		1.34028	2.23513					1.32012	1.14735
1.34037	3.8862		1.34038	2.23496					1.32017	1.14745
1.34047	3.88727		1.34048	2.23651					1.32022	1.14788
1.34057	3.88777		1.34058	2.23701					1.32027	1.14839
1.34067	3.88884		1.34068	2.23661					1.32032	1.14864
1.34077	3.88993		1.34078	2.23624					1.32037	1.14824
1.34087	3.89139		1.34088	2.23754					1.32042	1.14823
1.34097	3.89325		1.34098	2.23805					1.32047	1.14936
1.34107	3.89467		1.34108	2.23828					1.32052	1.15053
1.34117	3.8963		1.34118	2.23807					1.32057	1.15034
1.34127	3.89815		1.34127	2.23818					1.32062	1.15104
1.34137	3.90074		1.34137	2.23922					1.32067	1.15197
1.34147	3.90348		1.34147	2.2397					1.32072	1.15253
1.34157	3.90499		1.34157	2.24069					1.32077	1.15299
1.34167	3.90612		1.34167	2.24097					1.32082	1.15356
1.34177	3.90712		1.34177	2.24117					1.32087	1.15419
1.34187	3.90774		1.34187	2.24004					1.32092	1.15425
1.34197	3.90961		1.34197	2.2399					1.32097	1.1546
1.34207	3.91221		1.34207	2.24016					1.32102	1.15546
1.34217	3.91408		1.34217	2.24126					1.32107	1.15693
1.34227	3.91566		1.34228	2.24134					1.32112	1.15785
1.34237	3.91685		1.34238	2.24163					1.32117	1.15875
1.34247	3.91813		1.34248	2.24074					1.32122	1.15992
1.34257	3.91959		1.34258	2.24044					1.32127	1.15991
1.34267	3.92084		1.34268	2.23994					1.32132	1.15903
1.34277	3.92275		1.34278	2.23983					1.32137	1.15896
1.34287	3.92438		1.34288	2.24072					1.32142	1.15956
1.34297	3.92589		1.34298	2.24128					1.32147	1.15924
1.34307	3.92796		1.34308	2.24127					1.32152	1.16063
1.34317	3.93028		1.34318	2.24208					1.32157	1.1609
1.34327	3.93295		1.34327	2.24235					1.32162	1.16162
1.34337	3.93518		1.34337	2.24185					1.32167	1.16273
1.34347	3.9375		1.34347	2.24192					1.32172	1.16328
1.34357	3.93958		1.34357	2.24189					1.32177	1.1644
1.34367	3.94205		1.34367	2.24127					1.32182	1.1654
1.34377	3.94454		1.34377	2.24098					1.32187	1.16698
1.34387	3.94654		1.34387	2.24142					1.32192	1.16823
1.34397	3.94892		1.34397	2.24184					1.32197	1.16829
1.34407	3.95139		1.34407	2.24204					1.32202	1.16902
1.34417	3.95404		1.34417	2.24235					1.32207	1.17047
1.34427	3.95694		1.34428	2.2427					1.32212	1.17208
1.34437	3.95933		1.34438	2.24347					1.32217	1.1722
1.34447	3.96113		1.34448	2.2442					1.32222	1.17178
1.34457	3.96241		1.34458	2.24377					1.32227	1.17443
1.34467	3.96342		1.34468	2.24291					1.32232	1.17539
1.34477	3.96516		1.34478	2.24219					1.32237	1.17652
1.34487	3.96745		1.34488	2.24201					1.32242	1.17562
1.34497	3.96977		1.34498	2.24178					1.32247	1.17522
1.34507	3.9719		1.34508	2.24113					1.32252	1.17532
1.34517	3.97351		1.34518	2.24147					1.32257	1.17634
1.34527	3.97522		1.34527	2.24091					1.32262	1.17751
1.34537	3.97704		1.34537	2.24104					1.32267	1.17771
1.34547	3.97865		1.34547	2.24177					1.32272	1.17748
1.34557	3.98143		1.34557	2.24207					1.32277	1.17787
1.34567	3.98332		1.34567	2.24242					1.32282	1.17924
1.34577	3.98509		1.34577	2.24283					1.32287	1.18073
1.34587	3.98644		1.34587	2.24234					1.32292	1.17986
1.34597	3.98855		1.34597	2.24196					1.32297	1.17906
1.34607	3.99172		1.34607	2.24197					1.32302	1.18001
1.34617	3.99349		1.34617	2.24278					1.32307	1.18095
1.34627	3.99467		1.34627	2.24274					1.32312	1.18058
1.34637	3.99623		1.34637	2.24177					1.32317	1.18089
1.34647	3.99905		1.34647	2.24181					1.32322	1.18168
1.34657	4.00183		1.34657	2.24111					1.32327	1.18294
1.34667	4.00328		1.34667	2.24093					1.32332	1.18378
1.34677	4.00481		1.34677	2.24012					1.32337	1.18363
1.34687	4.00662		1.34687	2.23869					1.32342	1.1842
1.34697	4.00855		1.34697	2.23841					1.32347	1.18436
1.34707	4.01117		1.34707	2.23906					1.32352	1.18496
1.34717	4.01428		1.34717	2.23959					1.32357	1.18442
1.34727	4.01667		1.34727	2.23919					1.32362	1.18415
1.34737	4.01725		1.34737	2.23848					1.32367	1.18475
1.34747	4.01821		1.34747	2.23841					1.32372	1.18505
1.34757	4.01985		1.34757	2.23871					1.32377	1.18613
1.34767	4.02201		1.34767	2.23901					1.32382	1.18706
1.34777	4.02413		1.34777	2.23994					1.32387	1.18728
1.34787	4.02663		1.34787	2.24024					1.32392	1.18696
1.34797	4.02862		1.34797	2.2404					1.32397	1.1875
1.34807	4.02898		1.34807	2.24054					1.32402	1.18859
1.34817	4.0304		1.34817	2.24055					1.32407	1.19047
1.34827	4.03206		1.34827	2.2408					1.32412	1.19001
1.34837	4.03433		1.34837	2.24077					1.32417	1.19089
1.34847	4.03533		1.34847	2.24109					1.32422	1.19138
1.34857	4.03618		1.34857	2.24157					1.32427	1.19118
1.34867	4.0381		1.34867	2.24116					1.32432	1.19101
1.34877	4.04012		1.34877	2.24148					1.32437	1.19139
1.34887	4.04242		1.34887	2.24123					1.32442	1.19284
1.34897	4.04473		1.34897	2.24129					1.32447	1.19391
1.34907	4.04576		1.34907	2.24235					1.32452	1.19385
1.34917	4.04816		1.34917	2.24294					1.32457	1.19321
1.34927	4.05092		1.34927	2.24531					1.32462	1.19245
1.34937	4.05229		1.34937	2.24603					1.32467	1.19313
1.34947	4.05337		1.34947	2.24528					1.32472	1.19417
1.34957	4.05433		1.34957	2.24463					1.32477	1.19345
1.34967	4.05626		1.34967	2.2444					1.32482	1.19303
1.34977	4.05907		1.34977	2.24513					1.32487	1.19355
1.34987	4.06277		1.34987	2.24687					1.32492	1.19498
1.34997	4.06659		1.34997	2.2477					1.32497	1.19538
1.35007	4.06788		1.35007	2.24863					1.32502	1.19536
1.35017	4.07081		1.35017	2.24994					1.32507	1.19512
1.35027	4.07282		1.35027	2.2495					1.32512	1.19445
1.35037	4.07663		1.35037	2.24859					1.32517	1.19433
1.35047	4.07972		1.35047	2.24908					1.32522	1.1964
1.35057	4.08242		1.35057	2.24991					1.32527	1.19731
1.35067	4.08418		1.35067	2.2494					1.32532	1.19695
1.35077	4.08581		1.35077	2.24934					1.32537	1.19681
1.35087	4.08877		1.35087	2.25008					1.32542	1.19891
1.35097	4.09089		1.35097	2.25018					1.32547	1.19916
1.35107	4.09414		1.35107	2.25061					1.32552	1.19937
1.35117	4.09635		1.35117	2.25175					1.32557	1.19927
1.35127	4.09805		1.35127	2.25257					1.32562	1.19957
1.35137	4.09872		1.35137	2.25263					1.32567	1.19953
1.35147	4.09928		1.35147	2.25238					1.32572	1.19937
1.35157	4.10221		1.35157	2.25266					1.32577	1.19956
1.35167	4.10265		1.35167	2.25285					1.32582	1.19992
1.35177	4.10487		1.35177	2.25201					1.32587	1.20178
1.35187	4.1072		1.35187	2.2519					1.32592	1.20264
1.35197	4.10973		1.35197	2.25335					1.32597	1.20376
1.35207	4.11159		1.35207	2.25408					1.32602	1.20365
1.35217	4.11432		1.35217	2.25386					1.32607	1.20486
1.35227	4.11767		1.35227	2.25315					1.32612	1.20531
1.35237	4.11897		1.35237	2.25181					1.32617	1.20527
1.35247	4.12063		1.35247	2.25147					1.32622	1.20595
1.35257	4.12358		1.35257	2.25129					1.32627	1.20633
1.35267	4.12452		1.35267	2.25145					1.32632	1.20685
1.35277	4.12524		1.35277	2.25203					1.32637	1.20816
1.35287	4.12606		1.35287	2.2523					1.32642	1.20813
1.35297	4.1276		1.35297	2.25104					1.32647	1.20869
1.35307	4.12982		1.35307	2.25035					1.32652	1.20853
1.35317	4.13107		1.35317	2.25092					1.32657	1.20841
1.35327	4.13289		1.35327	2.25095					1.32662	1.20981
1.35337	4.13417		1.35337	2.25038					1.32667	1.21047
1.35347	4.13573		1.35347	2.24999					1.32672	1.21209
1.35357	4.1381		1.35357	2.24923					1.32677	1.21252
1.35367	4.13897		1.35367	2.24839					1.32682	1.21364
1.35377	4.14045		1.35377	2.24828					1.32687	1.21382
1.35387	4.14177		1.35387	2.24833					1.32692	1.21342
1.35397	4.14405		1.35397	2.24879					1.32697	1.21451
1.35407	4.14685		1.35407	2.24879					1.32702	1.21502
1.35417	4.14949		1.35417	2.2484					1.32707	1.21517
1.35427	4.15091		1.35427	2.24853					1.32712	1.2157
1.35437	4.15416		1.35437	2.25024					1.32717	1.21597
1.35447	4.15648		1.35447	2.24949					1.32722	1.21602
1.35457	4.15847		1.35457	2.24929					1.32727	1.21819
1.35467	4.15931		1.35467	2.24982					1.32732	1.21994
1.35477	4.1609		1.35477	2.25083					1.32737	1.22033
1.35487	4.16293		1.35487	2.25181					1.32742	1.22108
1.35497	4.16428		1.35497	2.25224					1.32747	1.22167
1.35507	4.16592		1.35507	2.25154					1.32752	1.22243
1.35517	4.16717		1.35517	2.25097					1.32757	1.22243
1.35527	4.17031		1.35527	2.25106					1.32762	1.22407
1.35537	4.17409		1.35537	2.2501					1.32767	1.22417
1.35547	4.17712		1.35547	2.25059					1.32772	1.2237
1.35557	4.17994		1.35557	2.25114					1.32777	1.22519
1.35567	4.18327		1.35567	2.25037					1.32782	1.22656
1.35577	4.18513		1.35577	2.25057					1.32787	1.22688
1.35587	4.18778		1.35587	2.2514					1.32792	1.22611
1.35597	4.19176		1.35597	2.25157					1.32797	1.22779
1.35607	4.1933		1.35607	2.25153					1.32802	1.22926
1.35617	4.19502		1.35617	2.25189					1.32807	1.23001
1.35627	4.19823		1.35627	2.25212					1.32812	1.23046
1.35637	4.20146		1.35637	2.25325					1.32817	1.23076
1.35647	4.20364		1.35647	2.2523					1.32822	1.23125
1.35657	4.20582		1.35657	2.25214					1.32827	1.23068
1.35667	4.20946		1.35667	2.25226					1.32832	1.2322
1.35677	4.21283		1.35677	2.25195					1.32837	1.23219
1.35687	4.21486		1.35687	2.2511					1.32842	1.23239
1.35697	4.21696		1.35697	2.2509					1.32847	1.23345
1.35707	4.21944		1.35707	2.25138					1.32852	1.23477
1.35717	4.22208		1.35717	2.25119					1.32857	1.23606
1.35727	4.22415		1.35727	2.25077					1.32862	1.23714
1.35737	4.22742		1.35737	2.25035					1.32867	1.23802
1.35747	4.2299		1.35747	2.25191					1.32872	1.23845
1.35757	4.23346		1.35757	2.25233					1.32877	1.23881
1.35767	4.23738		1.35767	2.25356					1.32882	1.2396
1.35777	4.24003		1.35777	2.25511					1.32887	1.24007
1.35787	4.24155		1.35787	2.25724					1.32892	1.2417
1.35797	4.24373		1.35797	2.25701					1.32897	1.24284
1.35807	4.24612		1.35807	2.25752					1.32902	1.24399
1.35817	4.24852		1.35817	2.25765					1.32907	1.2441
1.35827	4.25137		1.35827	2.25777					1.32912	1.24415
1.35837	4.25467		1.35837	2.25722					1.32917	1.24488
1.35847	4.25755		1.35847	2.25744					1.32922	1.24579
1.35857	4.26184		1.35857	2.25762					1.32927	1.24605
1.35867	4.26414		1.35867	2.25685					1.32932	1.24631
1.35877	4.26613		1.35877	2.25714					1.32937	1.24697
1.35887	4.26849		1.35887	2.25679					1.32942	1.24715
1.35897	4.26999		1.35897	2.25669					1.32947	1.24743
1.35907	4.27137		1.35907	2.25705					1.32952	1.24905
1.35917	4.27345		1.35917	2.25803					1.32957	1.2506
1.35927	4.27563		1.35927	2.25837					1.32962	1.25111
1.35937	4.27783		1.35937	2.25866					1.32967	1.25185
1.35947	4.28089		1.35947	2.25896					1.32972	1.25203
1.35957	4.28441		1.35957	2.25788					1.32977	1.25168
1.35967	4.28767		1.35967	2.25798					1.32982	1.25154
1.35977	4.29012		1.35977	2.25817					1.32987	1.25204
1.35987	4.29236		1.35987	2.25877					1.32992	1.2526
1.35997	4.29476		1.35997	2.25754					1.32997	1.25381
1.36007	4.29672		1.36007	2.25717					1.33002	1.25477
1.36017	4.29879		1.36017	2.25586					1.33007	1.25601
1.36027	4.30161		1.36027	2.25452					1.33012	1.25705
1.36037	4.30467		1.36037	2.25332					1.33017	1.25773
1.36047	4.30687		1.36047	2.25237					1.33022	1.25811
1.36057	4.30907		1.36057	2.25137					1.33027	1.25737
1.36067	4.31112		1.36067	2.25134					1.33032	1.25726
1.36077	4.31302		1.36077	2.25159					1.33037	1.25779
1.36087	4.31441		1.36087	2.25197					1.33042	1.25865
1.36097	4.31585		1.36097	2.25257					1.33047	1.25859
1.36107	4.3175		1.36107	2.2523					1.33052	1.2581
1.36117	4.32087		1.36117	2.25283					1.33057	1.25866
1.36127	4.32381		1.36127	2.25212					1.33062	1.25875
1.36137	4.32617		1.36137	2.25205					1.33067	1.25904
1.36147	4.32955		1.36147	2.25217					1.33072	1.26018
1.36157	4.33275		1.36157	2.25155					1.33077	1.26012
1.36167	4.33625		1.36167	2.25017					1.33082	1.26035
1.36177	4.34045		1.36177	2.24976					1.33087	1.26097
1.36187	4.34279		1.36187	2.25061					1.33092	1.26107
1.36197	4.34493		1.36197	2.25166					1.33097	1.2609
1.36207	4.3462		1.36207	2.25258					1.33102	1.26052
1.36217	4.34819		1.36217	2.25282					1.33107	1.26093
1.36227	4.35111		1.36227	2.25332					1.33112	1.26093
1.36237	4.35421		1.36237	2.25344					1.33117	1.26062
1.36247	4.35792		1.36247	2.25336					1.33122	1.26093
1.36257	4.36021		1.36257	2.25268					1.33127	1.26165
1.36267	4.36238		1.36267	2.25259					1.33132	1.26169
1.36277	4.36473		1.36277	2.25271					1.33137	1.26197
1.36286	4.36824		1.36287	2.2531					1.33142	1.26311
1.36296	4.37177		1.36297	2.25343					1.33147	1.26333
1.36306	4.3754		1.36307	2.25408					1.33152	1.26308
1.36316	4.37986		1.36317	2.25449					1.33157	1.26394
1.36326	4.38186		1.36327	2.25436					1.33162	1.2652
1.36336	4.3842		1.36337	2.25407					1.33167	1.265
1.36346	4.38779		1.36347	2.2538					1.33172	1.26527
1.36356	4.39141		1.36357	2.25409					1.33177	1.26696
1.36366	4.39442		1.36367	2.2534					1.33182	1.26795
1.36376	4.39738		1.36377	2.25297					1.33187	1.26902
1.36387	4.40117		1.36387	2.25264					1.33192	1.26941
1.36397	4.40378		1.36397	2.25236					1.33197	1.26906
1.36407	4.40661		1.36407	2.25238					1.33202	1.26878
1.36417	4.40859		1.36417	2.25365					1.33207	1.27006
1.36427	4.41106		1.36427	2.25485					1.33212	1.27029
1.36437	4.41409		1.36437	2.25447					1.33217	1.27096
1.36447	4.41738		1.36447	2.25416					1.33222	1.27274
1.36457	4.42044		1.36457	2.25416					1.33227	1.27395
1.36467	4.423		1.36467	2.25397					1.33232	1.27571
1.36477	4.42565		1.36477	2.25412					1.33237	1.27677
1.36486	4.42754		1.36487	2.25402					1.33242	1.27635
1.36496	4.4298		1.36497	2.25405					1.33247	1.27662
1.36506	4.43232		1.36507	2.25491					1.33252	1.27712
1.36516	4.43602		1.36517	2.25552					1.33257	1.27807
1.36526	4.43863		1.36527	2.25496					1.33262	1.27791
1.36536	4.44035		1.36537	2.25476					1.33267	1.27972
1.36546	4.44286		1.36547	2.25579					1.33272	1.28006
1.36556	4.44478		1.36557	2.25608					1.33277	1.28088
1.36566	4.44649		1.36567	2.25553					1.33282	1.28095
1.36576	4.45112		1.36577	2.25547					1.33287	1.28134
1.36587	4.45586		1.36587	2.25621					1.33292	1.28196
1.36597	4.4584		1.36597	2.25701					1.33297	1.28287
1.36607	4.46117		1.36607	2.25734					1.33302	1.28477
1.36617	4.46482		1.36617	2.25778					1.33307	1.28426
1.36627	4.46815		1.36627	2.25895					1.33312	1.28521
1.36637	4.47224		1.36637	2.25982					1.33317	1.28614
1.36646	4.47762		1.36647	2.26064					1.33322	1.28689
1.36657	4.47995		1.36657	2.26129					1.33327	1.28846
1.36667	4.48194		1.36667	2.26103					1.33332	1.28822
1.36676	4.4851		1.36677	2.26056					1.33337	1.28949
1.36686	4.48748		1.36687	2.26031					1.33342	1.29032
1.36696	4.49031		1.36697	2.26056					1.33347	1.2914
1.36706	4.49361		1.36707	2.26212					1.33352	1.29269
1.36716	4.4957		1.36717	2.2628					1.33357	1.29253
1.36726	4.50072		1.36727	2.26272					1.33362	1.2938
1.36736	4.50576		1.36737	2.26308					1.33367	1.29443
1.36746	4.50915		1.36747	2.26396					1.33372	1.29502
1.36756	4.51174		1.36757	2.26485					1.33377	1.29566
1.36766	4.51528		1.36767	2.26541					1.33382	1.29656
1.36776	4.51888		1.36777	2.2669					1.33387	1.2981
1.36786	4.52385		1.36787	2.26706					1.33392	1.29805
1.36796	4.52736		1.36797	2.26608					1.33397	1.29878
1.36806	4.52996		1.36807	2.26594					1.33401	1.29924
1.36816	4.53453		1.36817	2.26694					1.33407	1.30027
1.36826	4.53871		1.36827	2.26676					1.33412	1.30086
1.36836	4.54089		1.36837	2.26631					1.33417	1.30154
1.36846	4.54375		1.36847	2.26528					1.33421	1.30113
1.36856	4.54729		1.36857	2.26549					1.33427	1.30054
1.36866	4.55184		1.36867	2.266					1.33431	1.3011
1.36876	4.55401		1.36877	2.26664					1.33437	1.30126
1.36886	4.55596		1.36887	2.26674					1.33441	1.30296
1.36896	4.55903		1.36897	2.26753					1.33447	1.30356
1.36906	4.56233		1.36907	2.2676					1.33451	1.30427
1.36916	4.56589		1.36917	2.26767					1.33457	1.30453
1.36926	4.56844		1.36927	2.26729					1.33462	1.30521
1.36936	4.57385		1.36937	2.26816					1.33466	1.30577
1.36946	4.57779		1.36947	2.26828					1.33472	1.30586
1.36956	4.5831		1.36957	2.26807					1.33476	1.30533
1.36966	4.58658		1.36967	2.26768					1.33482	1.30478
1.36976	4.58831		1.36977	2.2685					1.33486	1.3037
1.36986	4.59052		1.36987	2.26914					1.33492	1.30462
1.36996	4.59384		1.36997	2.2692					1.33496	1.30562
1.37006	4.59936		1.37007	2.269					1.33502	1.30604
1.37016	4.60194		1.37017	2.26899					1.33506	1.30569
1.37026	4.60626		1.37027	2.26852					1.33512	1.30744
1.37036	4.60977		1.37037	2.26758					1.33516	1.30802
1.37046	4.61233		1.37047	2.26783					1.33522	1.30824
1.37056	4.61617		1.37057	2.26832					1.33526	1.30951
1.37066	4.61829		1.37067	2.26794					1.33532	1.30998
1.37076	4.62148		1.37077	2.2681					1.33536	1.31053
1.37086	4.62465		1.37087	2.26835					1.33542	1.31087
1.37096	4.62792		1.37097	2.26845					1.33546	1.31214
1.37106	4.63082		1.37107	2.26875					1.33552	1.31247
1.37116	4.63413		1.37117	2.26841					1.33556	1.31325
1.37126	4.63891		1.37127	2.26712					1.33561	1.3153
1.37136	4.64273		1.37137	2.26695					1.33567	1.3151
1.37146	4.64767		1.37147	2.2659					1.33571	1.31592
1.37156	4.65202		1.37157	2.26439					1.33577	1.31607
1.37166	4.65665		1.37167	2.26357					1.33581	1.31725
1.37176	4.66068		1.37177	2.26293					1.33587	1.31774
1.37186	4.66385		1.37187	2.26118					1.33591	1.31803
1.37196	4.66695		1.37197	2.26146					1.33597	1.31822
1.37206	4.67021		1.37207	2.26096					1.33601	1.31818
1.37216	4.67307		1.37217	2.26062					1.33607	1.32041
1.37226	4.6788		1.37227	2.25998					1.33611	1.32114
1.37236	4.68293		1.37237	2.25946					1.33617	1.32232
1.37246	4.68597		1.37247	2.25818					1.33621	1.32372
1.37256	4.68912		1.37257	2.25743					1.33627	1.32393
1.37266	4.69362		1.37267	2.25696					1.33631	1.32462
1.37276	4.69543		1.37277	2.2574					1.33637	1.3243
1.37286	4.6991		1.37287	2.2586					1.33641	1.32543
1.37296	4.70438		1.37297	2.25983					1.33647	1.32612
1.37306	4.70866		1.37307	2.26055					1.33651	1.32719
1.37316	4.71267		1.37317	2.26082					1.33656	1.32714
1.37326	4.71638		1.37327	2.26241					1.33661	1.32713
1.37336	4.71981		1.37337	2.26272					1.33666	1.32789
1.37346	4.72317		1.37347	2.26352					1.33671	1.32899
1.37356	4.72717		1.37357	2.26339					1.33676	1.33179
1.37366	4.73067		1.37367	2.26434					1.33681	1.33256
1.37376	4.73397		1.37377	2.26496					1.33686	1.33294
1.37386	4.73714		1.37387	2.26452					1.33691	1.33363
1.37396	4.74109		1.37397	2.26412					1.33696	1.33451
1.37406	4.7445		1.37407	2.26555					1.33701	1.33582
1.37416	4.74716		1.37417	2.2667					1.33706	1.33696
1.37426	4.75071		1.37427	2.26793					1.33711	1.33735
1.37436	4.75396		1.37437	2.26976					1.33716	1.33818
1.37446	4.75825		1.37447	2.26924					1.33721	1.33889
1.37456	4.76301		1.37457	2.2685					1.33726	1.33979
1.37466	4.76701		1.37467	2.26896					1.33731	1.34127
1.37476	4.76987		1.37477	2.26776					1.33736	1.34294
1.37486	4.77322		1.37487	2.26908					1.33741	1.34377
1.37496	4.77766		1.37497	2.27161					1.33746	1.34452
1.37506	4.78145		1.37507	2.27314					1.33751	1.3454
1.37516	4.78461		1.37517	2.27368					1.33756	1.34602
1.37526	4.78898		1.37527	2.27331					1.33761	1.34667
1.37536	4.79197		1.37537	2.27282					1.33766	1.34729
1.37546	4.79603		1.37547	2.27212					1.33771	1.34773
1.37556	4.80013		1.37557	2.27072					1.33776	1.34841
1.37566	4.80438		1.37567	2.27121					1.33781	1.35029
1.37576	4.80835		1.37577	2.26967					1.33786	1.35089
1.37586	4.81276		1.37587	2.26896					1.33791	1.35088
1.37596	4.81651		1.37597	2.2685					1.33796	1.35114
1.37606	4.82035		1.37607	2.26895					1.33801	1.3518
1.37616	4.82495		1.37617	2.26882					1.33806	1.35185
1.37626	4.83005		1.37627	2.2689					1.33811	1.35127
1.37636	4.83376		1.37637	2.26973					1.33816	1.35262
1.37646	4.83738		1.37647	2.27058					1.33821	1.3533
1.37656	4.84191		1.37657	2.27095					1.33826	1.35423
1.37666	4.8461		1.37667	2.2707					1.33831	1.35552
1.37676	4.85059		1.37677	2.27138					1.33836	1.35632
1.37686	4.85541		1.37687	2.27243					1.33841	1.35663
1.37696	4.85998		1.37697	2.27386					1.33846	1.35722
1.37706	4.8645		1.37707	2.27574					1.33851	1.35627
1.37716	4.86822		1.37717	2.27629					1.33856	1.35568
1.37726	4.87198		1.37727	2.27704					1.33861	1.35606
1.37736	4.87537		1.37737	2.27543					1.33866	1.35669
1.37746	4.87918		1.37747	2.27449					1.33871	1.35689
1.37756	4.88365		1.37757	2.27358					1.33876	1.35697
1.37766	4.88768		1.37767	2.27366					1.33881	1.35717
1.37776	4.89229		1.37777	2.27402					1.33886	1.35793
1.37786	4.89878		1.37787	2.27524					1.33891	1.35833
1.37796	4.90402		1.37797	2.27608					1.33896	1.3593
1.37806	4.90732		1.37807	2.27728					1.33901	1.35992
1.37816	4.91148		1.37817	2.27808					1.33906	1.36005
1.37826	4.91564		1.37827	2.27881					1.33911	1.36076
1.37836	4.92068		1.37837	2.27848					1.33916	1.36174
1.37846	4.92526		1.37847	2.27953					1.33921	1.36104
1.37856	4.9287		1.37857	2.27891					1.33926	1.36041
1.37866	4.9331		1.37867	2.27872					1.33931	1.36059
1.37876	4.93783		1.37877	2.27903					1.33936	1.36168
1.37886	4.94257		1.37887	2.27972					1.33941	1.36251
1.37896	4.94605		1.37897	2.28002					1.33946	1.36313
1.37906	4.95015		1.37907	2.28085					1.33951	1.36359
1.37916	4.95439		1.37917	2.28136					1.33956	1.36415
1.37926	4.95837		1.37927	2.28132					1.33961	1.36466
1.37936	4.96239		1.37937	2.27987					1.33966	1.36519
1.37946	4.96729		1.37947	2.27901					1.33971	1.36609
1.37956	4.97171		1.37957	2.27831					1.33976	1.36655
1.37966	4.97668		1.37967	2.27812					1.33981	1.36613
1.37976	4.98185		1.37977	2.27921					1.33986	1.36612
1.37986	4.98649		1.37987	2.28001					1.33991	1.36626
1.37996	4.99031		1.37997	2.27958					1.33996	1.36671
1.38006	4.99446		1.38007	2.28029					1.34001	1.36821
1.38016	4.99913		1.38017	2.28122					1.34006	1.36913
1.38026	5.00326		1.38027	2.28188					1.34011	1.3693
1.38036	5.00842		1.38037	2.282					1.34016	1.36966
1.38046	5.01395		1.38047	2.28232					1.34021	1.36973
1.38056	5.01937		1.38057	2.28297					1.34026	1.3702
1.38066	5.0241		1.38067	2.28336					1.34031	1.37052
1.38076	5.02961		1.38077	2.28368					1.34036	1.37101
1.38086	5.03445		1.38087	2.28402					1.34041	1.37124
1.38096	5.03981		1.38097	2.28482					1.34046	1.37184
1.38106	5.04492		1.38107	2.28607					1.34051	1.37256
1.38116	5.04987		1.38117	2.28606					1.34056	1.37352
1.38126	5.05523		1.38127	2.28651					1.34061	1.37487
1.38136	5.06007		1.38137	2.28718					1.34066	1.37586
1.38146	5.06536		1.38147	2.28726					1.34071	1.37651
1.38156	5.06965		1.38157	2.28684					1.34076	1.37639
1.38166	5.07613		1.38167	2.28654					1.34081	1.37563
1.38176	5.08133		1.38177	2.28663					1.34086	1.3767
1.38186	5.08485		1.38187	2.28701					1.34091	1.37612
1.38196	5.08838		1.38197	2.28693					1.34096	1.37842
1.38206	5.09375		1.38207	2.28838					1.34101	1.37963
1.38216	5.09933		1.38217	2.28903					1.34106	1.38228
1.38226	5.10377		1.38227	2.28862					1.34111	1.38286
1.38236	5.10844		1.38237	2.28827					1.34116	1.38348
1.38246	5.11282		1.38247	2.28839					1.34121	1.38448
1.38256	5.11689		1.38257	2.28822					1.34126	1.38508
1.38266	5.12143		1.38267	2.28803					1.34131	1.38587
1.38276	5.12558		1.38277	2.28803					1.34136	1.3866
1.38286	5.12889		1.38287	2.28823					1.34141	1.38721
1.38296	5.13283		1.38297	2.28839					1.34146	1.38713
1.38306	5.13736		1.38307	2.28741					1.34151	1.38732
1.38316	5.14044		1.38317	2.28661					1.34156	1.38837
1.38326	5.14456		1.38327	2.28779					1.34161	1.38812
1.38336	5.14748		1.38337	2.28925					1.34166	1.38876
1.38346	5.15192		1.38347	2.28991					1.34171	1.38942
1.38356	5.1555		1.38357	2.29102					1.34176	1.39071
1.38366	5.16008		1.38367	2.29242					1.34181	1.39146
1.38376	5.16522		1.38377	2.29244					1.34186	1.39112
1.38386	5.1719		1.38387	2.29209					1.34191	1.39189
1.38396	5.17703		1.38397	2.29289					1.34196	1.39233
1.38406	5.18339		1.38407	2.29379					1.34201	1.39245
1.38416	5.18865		1.38417	2.2938					1.34206	1.39317
1.38426	5.1935		1.38427	2.29404					1.34211	1.39432
1.38436	5.19921		1.38437	2.29545					1.34216	1.39378
1.38446	5.20472		1.38447	2.29647					1.34221	1.39322
1.38456	5.20996		1.38457	2.29632					1.34226	1.39338
1.38466	5.21427		1.38467	2.29628					1.34231	1.39422
1.38476	5.21908		1.38477	2.29692					1.34236	1.39544
1.38486	5.22629		1.38487	2.29775					1.34241	1.39682
1.38496	5.23178		1.38497	2.29859					1.34246	1.39787
1.38506	5.23805		1.38507	2.29969					1.34251	1.39793
1.38516	5.24285		1.38517	2.3					1.34256	1.39829
1.38526	5.2498		1.38527	2.29999					1.34261	1.39947
1.38536	5.25469		1.38537	2.30062					1.34266	1.40009
1.38546	5.26014		1.38547	2.30097					1.34271	1.40178
1.38556	5.26589		1.38557	2.30266					1.34276	1.40183
1.38566	5.27274		1.38567	2.30281					1.34281	1.40225
1.38576	5.27726		1.38577	2.30207					1.34286	1.4032
1.38586	5.28392		1.38587	2.30139					1.34291	1.40445
1.38596	5.28947		1.38597	2.30075					1.34296	1.40572
1.38606	5.29486		1.38607	2.30072					1.34301	1.40654
1.38616	5.29921		1.38617	2.30078					1.34306	1.4082
1.38626	5.30504		1.38627	2.3012					1.34311	1.40864
1.38636	5.31207		1.38637	2.30185					1.34316	1.40852
1.38646	5.31733		1.38647	2.30161					1.34321	1.40896
1.38656	5.3226		1.38657	2.3019					1.34326	1.41037
1.38666	5.32708		1.38667	2.30217					1.34331	1.41185
1.38676	5.33255		1.38677	2.30201					1.34336	1.41276
1.38686	5.33824		1.38687	2.30083					1.34341	1.41446
1.38696	5.34347		1.38697	2.29948					1.34346	1.41457
1.38706	5.34861		1.38707	2.29954					1.34351	1.41415
1.38716	5.3551		1.38717	2.30034					1.34356	1.41405
1.38726	5.36128		1.38727	2.3003					1.34361	1.41397
1.38736	5.36533		1.38737	2.30023					1.34366	1.41412
1.38746	5.37186		1.38747	2.29972					1.34371	1.41468
1.38756	5.37705		1.38757	2.29954					1.34376	1.41551
1.38766	5.38411		1.38767	2.30076					1.34381	1.41541
1.38776	5.3894		1.38777	2.30161					1.34386	1.41631
1.38786	5.39496		1.38787	2.30142					1.34391	1.41673
1.38796	5.39912		1.38797	2.30067					1.34396	1.41816
1.38806	5.40402		1.38807	2.2991					1.34401	1.41958
1.38816	5.4107		1.38817	2.29996					1.34406	1.4198
1.38826	5.41798		1.38827	2.30104					1.34411	1.42056
1.38836	5.42256		1.38837	2.30117					1.34416	1.42074
1.38846	5.42833		1.38847	2.30153					1.34421	1.42173
1.38856	5.43489		1.38857	2.30121					1.34426	1.42294
1.38866	5.44037		1.38867	2.30189					1.34431	1.42387
1.38876	5.44557		1.38877	2.30324					1.34436	1.42447
1.38886	5.45148		1.38887	2.30353					1.34441	1.42469
1.38896	5.45792		1.38897	2.30422					1.34446	1.42663
1.38906	5.46377		1.38907	2.30454					1.34451	1.42797
1.38916	5.4694		1.38917	2.30552					1.34456	1.42789
1.38926	5.47446		1.38927	2.30674					1.34461	1.42907
1.38936	5.48064		1.38937	2.30703					1.34466	1.43116
1.38946	5.48708		1.38947	2.30851					1.34471	1.43155
1.38956	5.4931		1.38957	2.30979					1.34476	1.43254
1.38966	5.49881		1.38967	2.30983					1.34481	1.43303
1.38976	5.50527		1.38977	2.30992					1.34486	1.43312
1.38986	5.51272		1.38987	2.3104					1.34491	1.43285
1.38996	5.51883		1.38997	2.31072					1.34496	1.43325
1.39006	5.52543		1.39007	2.31084					1.34501	1.43345
1.39016	5.53218		1.39017	2.31189					1.34506	1.43293
1.39026	5.53819		1.39027	2.31137					1.34511	1.43291
1.39036	5.54399		1.39037	2.31087					1.34516	1.43384
1.39046	5.55064		1.39047	2.31157					1.34521	1.43425
1.39056	5.55723		1.39057	2.31331					1.34526	1.43572
1.39066	5.56279		1.39067	2.3137					1.34531	1.43673
1.39076	5.56842		1.39077	2.31387					1.34536	1.43666
1.39086	5.57593		1.39087	2.31484					1.34541	1.43729
1.39096	5.5821		1.39097	2.31534					1.34546	1.43774
1.39106	5.58833		1.39106	2.31575					1.34551	1.43772
1.39116	5.59404		1.39116	2.31559					1.34556	1.43746
1.39126	5.59909		1.39126	2.31497					1.34561	1.43775
1.39136	5.60442		1.39136	2.31462					1.34566	1.43773
1.39146	5.61046		1.39146	2.31321					1.34571	1.4388
1.39156	5.61606		1.39156	2.31363					1.34576	1.439
1.39166	5.62257		1.39166	2.31505					1.34581	1.43893
1.39176	5.62979		1.39176	2.31474					1.34586	1.43933
1.39186	5.63575		1.39186	2.31507					1.34591	1.43989
1.39196	5.64165		1.39196	2.31447					1.34596	1.44036
1.39206	5.64845		1.39207	2.31427					1.34601	1.44136
1.39216	5.65629		1.39217	2.31515					1.34606	1.44268
1.39226	5.66355		1.39227	2.3159					1.34611	1.44311
1.39236	5.66948		1.39237	2.31694					1.34616	1.4435
1.39246	5.67457		1.39247	2.3181					1.34621	1.44429
1.39256	5.67957		1.39257	2.31869					1.34626	1.44532
1.39266	5.68508		1.39267	2.31824					1.34631	1.44598
1.39276	5.69148		1.39277	2.3195					1.34636	1.44627
1.39286	5.69797		1.39287	2.32024					1.34641	1.44723
1.39296	5.70563		1.39297	2.32018					1.34646	1.44769
1.39306	5.71278		1.39306	2.32059					1.34651	1.44872
1.39316	5.7195		1.39316	2.32016					1.34656	1.44952
1.39326	5.72695		1.39326	2.3201					1.34661	1.45049
1.39336	5.73401		1.39336	2.32111					1.34666	1.45168
1.39346	5.74021		1.39346	2.32081					1.34671	1.45203
1.39356	5.74619		1.39356	2.3209					1.34676	1.45176
1.39366	5.75286		1.39366	2.32071					1.34681	1.45197
1.39376	5.76062		1.39376	2.32121					1.34686	1.45291
1.39386	5.7678		1.39386	2.32229					1.34691	1.45403
1.39396	5.7733		1.39396	2.32346					1.34696	1.45492
1.39406	5.78008		1.39407	2.32416					1.34701	1.45624
1.39416	5.78619		1.39417	2.32397					1.34706	1.4569
1.39426	5.79212		1.39427	2.32407					1.34711	1.45651
1.39436	5.79829		1.39437	2.32502					1.34716	1.45681
1.39446	5.80427		1.39447	2.32494					1.34721	1.45801
1.39456	5.80948		1.39457	2.32485					1.34726	1.45885
1.39466	5.81419		1.39467	2.32563					1.34731	1.45958
1.39476	5.82056		1.39477	2.32605					1.34736	1.46044
1.39486	5.82826		1.39487	2.32488					1.34741	1.46118
1.39496	5.835		1.39497	2.32458					1.34746	1.46203
1.39506	5.84195		1.39506	2.32437					1.34751	1.46313
1.39516	5.84856		1.39516	2.32447					1.34756	1.46407
1.39526	5.85475		1.39526	2.32492					1.34761	1.46449
1.39536	5.86185		1.39536	2.32564					1.34766	1.4653
1.39546	5.86836		1.39546	2.32598					1.34771	1.46562
1.39556	5.87448		1.39556	2.32589					1.34776	1.46577
1.39566	5.8803		1.39566	2.32654					1.34781	1.46651
1.39576	5.88612		1.39576	2.32727					1.34786	1.46732
1.39586	5.89216		1.39586	2.32739					1.34791	1.46781
1.39596	5.89917		1.39596	2.32784					1.34796	1.46811
1.39606	5.90642		1.39606	2.32764					1.34801	1.46867
1.39616	5.9131		1.39616	2.32866					1.34806	1.46971
1.39626	5.92294		1.39626	2.32928					1.34811	1.47192
1.39636	5.92866		1.39636	2.3286					1.34816	1.47347
1.39646	5.93963		1.39646	2.32863					1.34821	1.47424
1.39656	5.94654		1.39656	2.32907					1.34826	1.47523
1.39666	5.95225		1.39666	2.32954					1.34831	1.47675
1.39676	5.96157		1.39676	2.33001					1.34836	1.4779
1.39686	5.97022		1.39686	2.33095					1.34841	1.479
1.39696	5.97838		1.39696	2.33275					1.34846	1.47999
1.39706	5.98612		1.39706	2.33365					1.34851	1.48021
1.39716	5.99404		1.39716	2.33324					1.34856	1.48116
1.39726	6.00033		1.39726	2.33375					1.34861	1.48259
1.39736	6.00731		1.39736	2.33483					1.34866	1.48415
1.39746	6.01585		1.39746	2.33527					1.34871	1.48432
1.39756	6.02287		1.39756	2.3354					1.34876	1.48449
1.39766	6.03121		1.39766	2.33564					1.34881	1.48594
1.39776	6.03901		1.39776	2.33593					1.34886	1.48612
1.39786	6.04659		1.39786	2.33685					1.34891	1.48633
1.39796	6.05517		1.39796	2.33795					1.34896	1.48698
1.39806	6.06277		1.39806	2.33845					1.34901	1.4884
1.39816	6.07132		1.39816	2.33818					1.34906	1.48878
1.39826	6.07913		1.39826	2.33761					1.34911	1.48883
1.39836	6.08531		1.39836	2.33785					1.34916	1.48859
1.39846	6.09323		1.39846	2.33872					1.34921	1.48881
1.39856	6.10113		1.39856	2.34019					1.34926	1.49008
1.39866	6.10933		1.39866	2.34029					1.34931	1.49045
1.39876	6.11604		1.39876	2.34062					1.34936	1.49044
1.39886	6.12262		1.39886	2.34149					1.34941	1.48997
1.39896	6.12924		1.39896	2.34156					1.34946	1.49047
1.39906	6.13598		1.39906	2.34124					1.34951	1.49028
1.39916	6.14303		1.39916	2.34143					1.34956	1.49163
1.39926	6.15029		1.39926	2.34181					1.34961	1.49239
1.39936	6.15669		1.39936	2.3429					1.34966	1.49327
1.39946	6.16441		1.39946	2.34273					1.34971	1.49372
[truncated: 14,011 more rows]
